# Supplementary material for: N-{[2,5-Dichloro-4-(1,1,2,3,3,3-hexa­fluoro­prop­oxy)phen­yl]amino­carbon­yl}-2,6-difluoro­benzamide
Source: Acta Crystallogr Sect E Struct Rep Online. 2008 Aug 13;64(Pt 9):o1756. doi: 10.1107/S1600536808025506 (PMC2960696; doi:10.1107/S1600536808025506)
Supplement: Supplementary file 2 [file e-64-o1756-Isup2.hkl]

# 
# h,k,l, Fc-squared, Fo-squared, sigma(Fo-squared) and status flag 
# 
data_I
_shelx_title ' X in P2(1)/n' 
_shelx_refln_list_code          4 
_shelx_F_calc_maximum      238.26 
_exptl_crystal_F_000      1016.00 
_reflns_d_resolution_high  0.8356 
 
loop_ 
 _symmetry_equiv_pos_as_xyz 
 'x, y, z' 
 '-x+1/2, y+1/2, -z+1/2' 
 '-x, -y, -z' 
 'x-1/2, -y-1/2, z-1/2' 
 
_cell_length_a     9.2300 
_cell_length_b    16.4040 
_cell_length_c    14.0740 
_cell_angle_alpha  90.000 
_cell_angle_beta  108.770 
_cell_angle_gamma  90.000 
 
_shelx_F_squared_multiplier     1.000 
 
loop_ 
 _refln_index_h 
 _refln_index_k 
 _refln_index_l 
 _refln_F_squared_calc 
 _refln_F_squared_meas 
 _refln_F_squared_sigma 
 _refln_observed_status 
   2   0   0     3175.32     3113.34     22.50 o 
   4   0   0      267.02      244.99     25.11 o 
   6   0   0      353.75      408.97     26.38 o 
   8   0   0     2533.42     3298.21     69.67 o 
  10   0   0       77.84       85.17     28.67 o 
   1   1   0     1135.28     1222.48      1.23 o 
   2   1   0        4.86        1.99      1.99 o 
   3   1   0      373.33      368.97      9.17 o 
   4   1   0     2020.88     2157.35     27.58 o 
   5   1   0      628.36      459.92      9.69 o 
   6   1   0      186.33      158.96     15.38 o 
   7   1   0      546.06      474.26     43.47 o 
   8   1   0      133.01      167.50     25.31 o 
   9   1   0       29.73       21.74     22.88 o 
  10   1   0       85.81       90.30     30.56 o 
   0   2   0     5958.49     6276.54    111.76 o 
   1   2   0      289.04      270.51      3.22 o 
   2   2   0      125.43      152.53      5.59 o 
   3   2   0     3724.53     3704.20      3.80 o 
   4   2   0     4841.57     4230.03     34.05 o 
   5   2   0      109.65      120.51      6.36 o 
   6   2   0       89.75      109.38     14.39 o 
   7   2   0        0.02       11.69     14.62 o 
   8   2   0       88.38       94.61     19.42 o 
   9   2   0       19.84       21.22     22.69 o 
  10   2   0        1.75       25.75     25.75 o 
   1   3   0       42.60       26.93      4.13 o 
   2   3   0     2617.08     2326.05      4.50 o 
   3   3   0     2827.49     3349.41     23.59 o 
   4   3   0     8798.04     7676.24     56.61 o 
   5   3   0      336.82      312.76     17.54 o 
   6   3   0       91.80       91.19      7.91 o 
   7   3   0     2953.77     3198.63     51.49 o 
   8   3   0      979.19      740.76     32.79 o 
   9   3   0       17.08        1.23     21.74 o 
  10   3   0       42.81      110.63     27.69 o 
   0   4   0     6180.63     6407.12    191.73 o 
   1   4   0     1163.64     1325.77     18.28 o 
   2   4   0      213.18      169.12      8.13 o 
   3   4   0    19257.64    20084.90      8.33 o 
   4   4   0      463.74      397.50     18.24 o 
   5   4   0      429.35      594.54      7.29 o 
   6   4   0      694.49      755.81     17.83 o 
   7   4   0      120.74      145.15     12.03 o 
   8   4   0       18.08       18.63     18.63 o 
   9   4   0        6.70       30.73     18.80 o 
  10   4   0       11.07        7.97     24.51 o 
   1   5   0     7134.54     7401.89     53.67 o 
   2   5   0      401.00      374.01      8.17 o 
   3   5   0     2719.25     2954.24     36.67 o 
   4   5   0     7273.71     8464.32     46.47 o 
   5   5   0        2.49       21.72      8.43 o 
   6   5   0      147.26      157.30     10.16 o 
   7   5   0        9.57       21.50     14.13 o 
   8   5   0     1809.11     1938.85     43.56 o 
   9   5   0        0.28        1.90     20.26 o 
  10   5   0      143.66      135.49     31.62 o 
   0   6   0       61.60       55.99      6.65 o 
   1   6   0        6.86       11.89      7.42 o 
   2   6   0      148.77      218.08     12.14 o 
   3   6   0        8.25        0.00      7.76 o 
   4   6   0     1405.40     1357.42     32.63 o 
   5   6   0       54.54       72.23     10.54 o 
   6   6   0      296.07      313.67     19.17 o 
   7   6   0      198.00      182.86     18.69 o 
   8   6   0      189.86      125.16     21.86 o 
   9   6   0        1.22        9.82     22.25 o 
   1   7   0     7737.05     8154.21     61.19 o 
   2   7   0       43.33       46.04      9.65 o 
   3   7   0      174.04      167.15     18.14 o 
   4   7   0        0.84        1.59     10.76 o 
   5   7   0        0.58        7.31      9.71 o 
   6   7   0      103.80       50.70     14.23 o 
   7   7   0     1522.14     1746.87     37.56 o 
   8   7   0        0.03       36.54     17.86 o 
   9   7   0        0.22       15.63     24.23 o 
   0   8   0     5839.71     6433.24     53.90 o 
   1   8   0        5.81       27.96     16.25 o 
   2   8   0     1023.20      986.60     26.81 o 
   3   8   0      234.25      157.78     14.09 o 
   4   8   0      190.71      146.20     15.57 o 
   5   8   0      187.81      137.59     16.35 o 
   6   8   0      160.83      158.83     18.12 o 
   7   8   0       19.44       12.50     17.76 o 
   8   8   0       92.83       18.60     22.59 o 
   9   8   0       25.87       22.83     30.32 o 
   1   9   0     2306.29     2130.40     45.48 o 
   2   9   0      110.18       88.23     15.61 o 
   3   9   0     2604.81     2336.15     45.15 o 
   4   9   0       17.60       10.56     12.70 o 
   5   9   0      440.90      536.99     33.21 o 
   6   9   0      235.61      241.47     20.14 o 
   7   9   0       55.39       93.85     24.91 o 
   8   9   0       19.68       24.66     24.66 o 
   9   9   0        5.84       11.89     28.61 o 
   0  10   0     2069.49     1775.28     36.14 o 
   1  10   0      510.12      501.38     20.30 o 
   2  10   0      180.62      244.97     22.19 o 
   3  10   0       87.15      102.73     16.19 o 
   4  10   0     1517.78     1834.07     51.05 o 
   5  10   0      199.45      163.05     18.06 o 
   6  10   0       14.25       17.97     20.16 o 
   7  10   0       70.27       24.47     27.29 o 
   8  10   0        2.78       26.31     26.31 o 
   1  11   0      565.09      664.34     24.70 o 
   2  11   0       33.31       74.84     17.42 o 
   3  11   0      403.99      427.67     29.18 o 
   4  11   0     3459.62     2969.31     60.37 o 
   5  11   0        6.73        1.07     22.32 o 
   6  11   0        0.63        1.26     22.89 o 
   7  11   0        5.47       10.87     26.48 o 
   8  11   0        0.60        7.78     31.87 o 
   0  12   0       35.81       10.02     13.93 o 
   1  12   0     1035.97     1099.64     39.90 o 
   2  12   0      124.00      115.21     23.30 o 
   3  12   0      478.59      502.64     33.45 o 
   4  12   0      321.74      350.14     33.67 o 
   5  12   0       31.03       20.40     25.93 o 
   6  12   0       32.13       48.25     23.03 o 
   7  12   0        3.12       17.50     27.72 o 
   8  12   0      140.54      216.27     39.14 o 
   1  13   0      205.56      238.74     28.28 o 
   2  13   0      182.70      120.26     26.24 o 
   3  13   0      265.12      275.71     37.95 o 
   4  13   0      831.67      947.62     47.41 o 
   5  13   0       33.17       34.56     25.93 o 
   6  13   0        2.07       23.06     25.03 o 
   7  13   0      336.06      195.05     42.78 o 
   0  14   0        0.67        3.53     17.11 o 
   1  14   0       19.24       27.27     18.64 o 
   2  14   0      572.39      593.84     39.58 o 
   3  14   0       18.80       12.32     27.13 o 
   4  14   0      347.97      277.77     36.08 o 
   5  14   0        0.54       64.74     28.55 o 
   6  14   0       63.95       88.83     29.49 o 
   7  14   0       74.05       68.31     35.39 o 
   1  15   0       25.19       45.93     23.15 o 
   2  15   0      228.63      224.08     36.57 o 
   3  15   0      198.37      246.79     37.66 o 
   4  15   0      189.17      256.94     35.91 o 
   5  15   0       18.59       18.06     26.79 o 
   6  15   0      167.15      224.83     36.87 o 
   0  16   0     1741.06     1676.55     64.17 o 
   1  16   0        0.58       28.18     28.18 o 
   2  16   0       15.44       28.31     28.90 o 
   3  16   0       17.31        3.45     28.23 o 
   4  16   0      231.08      205.17     36.99 o 
   5  16   0        0.78       28.19     29.17 o 
   6  16   0        5.80       18.24     38.54 o 
   1  17   0       40.49       36.42     34.11 o 
   2  17   0       49.29       44.81     29.33 o 
   3  17   0       12.12       34.43     32.24 o 
   4  17   0        5.19        3.96     31.51 o 
   5  17   0       41.29       28.62     37.76 o 
   0  18   0        5.17        2.21     30.81 o 
   1  18   0      150.61      166.23     36.32 o 
   2  18   0        4.63       23.03     30.91 o 
   3  18   0       71.56       61.20     29.99 o 
   4  18   0        7.92       28.76     37.07 o 
   1  19   0        0.22       22.33     39.24 o 
   2  19   0        4.81        0.00     34.33 o 
  -9   0   1        3.29        6.50     14.39 o 
  -7   0   1       17.83       29.95     11.49 o 
  -5   0   1     4132.76     4273.88     65.48 o 
  -3   0   1      210.07      190.12      5.22 o 
  -1   0   1     5318.47     4215.31     71.42 o 
   1   0   1     5414.30     4672.25      1.39 o 
   3   0   1       93.05       86.90      9.65 o 
   5   0   1      103.21      117.45     11.56 o 
   7   0   1     2405.63     2910.42     57.74 o 
   9   0   1      178.18      236.23     31.11 o 
 -10   1   1       56.92      133.35     23.42 o 
  -9   1   1      409.70      462.42     21.54 o 
  -8   1   1        7.24        0.66     12.31 o 
  -7   1   1      148.56      133.25     13.49 o 
  -6   1   1     1131.55      787.76     27.62 o 
  -5   1   1      228.48      281.84     12.10 o 
  -4   1   1     3486.32     3970.97     34.25 o 
  -3   1   1     1029.79      857.36     14.06 o 
  -2   1   1     5208.27     4822.93     18.51 o 
  -1   1   1     1983.09     2043.01      1.34 o 
   0   1   1     1172.23     1251.50      4.81 o 
   1   1   1       74.28       70.87      1.87 o 
   2   1   1     2099.25     1877.26      3.58 o 
   3   1   1     5651.54     5768.25     40.00 o 
   4   1   1      286.92      227.44      6.77 o 
   5   1   1     1873.13     1593.62     32.34 o 
   6   1   1      194.76      178.71     13.20 o 
   7   1   1       17.95       15.40     18.39 o 
   8   1   1       35.19       18.19     22.61 o 
   9   1   1        0.72       39.80     19.91 o 
  10   1   1      135.48      232.82     35.79 o 
 -10   2   1        0.05       21.51     21.51 o 
  -9   2   1      135.71      137.39     21.58 o 
  -8   2   1        0.14       21.03     13.43 o 
  -7   2   1       18.29       28.34     13.08 o 
  -6   2   1        5.60       28.35      9.93 o 
  -5   2   1     4235.70     4908.20     39.38 o 
  -4   2   1     1422.77     1217.30     21.78 o 
  -3   2   1       50.70       47.61      5.10 o 
  -2   2   1    16304.26    16676.93    208.07 o 
  -1   2   1       86.92       49.44      9.57 o 
   0   2   1      331.22      226.73      7.34 o 
   1   2   1     6661.32     6932.97    148.20 o 
   2   2   1        2.62        4.96      2.93 o 
   3   2   1    10861.67    12249.62    233.49 o 
   4   2   1     1225.15     1379.99     15.89 o 
   5   2   1      807.16      672.33     20.27 o 
   6   2   1     1789.37     1922.32     39.64 o 
   7   2   1      791.81      739.07     32.63 o 
   8   2   1       49.26        7.01     20.61 o 
   9   2   1      322.12      361.20     37.44 o 
  10   2   1       91.11       56.31     30.02 o 
 -10   3   1        2.35       28.07     25.00 o 
  -9   3   1        8.05       16.02     22.66 o 
  -8   3   1      626.72      558.88     34.30 o 
  -7   3   1      138.57      162.22     20.85 o 
  -6   3   1       92.13       80.99     12.07 o 
  -5   3   1      132.36      226.95     14.41 o 
  -4   3   1     1440.97     1177.79     27.66 o 
  -3   3   1      309.27      356.07     13.79 o 
  -2   3   1      372.47      440.89      3.49 o 
  -1   3   1    56769.54    49473.14    360.13 o 
   0   3   1      333.11      375.57     20.77 o 
   1   3   1    12579.42    13210.36    195.80 o 
   2   3   1     4789.33     5461.13     32.66 o 
   3   3   1      859.08      884.45     21.55 o 
   4   3   1      148.07      153.00      7.69 o 
   5   3   1        1.17        9.28      9.94 o 
   6   3   1     1567.44     1118.34     29.74 o 
   7   3   1        2.05        7.51     15.38 o 
   8   3   1       41.30       34.51     20.41 o 
   9   3   1        5.12        7.11     23.74 o 
  10   3   1       75.68       22.75     28.88 o 
 -10   4   1       28.56        7.98     31.00 o 
  -9   4   1       40.09       28.44     28.44 o 
  -8   4   1     1824.72     2092.47     70.38 o 
  -7   4   1      135.69      149.14     23.14 o 
  -6   4   1       85.89      103.47     15.14 o 
  -5   4   1     4437.30     4416.50     51.44 o 
  -4   4   1      129.44      123.89      8.09 o 
  -3   4   1     4527.00     5192.31     42.79 o 
  -2   4   1     3800.18     4227.17     31.92 o 
  -1   4   1       75.71       75.66      6.07 o 
   0   4   1    10758.85     8705.79    483.38 o 
   1   4   1      198.43      196.35     15.35 o 
   2   4   1      176.46      199.59      8.20 o 
   3   4   1     7641.44     6978.25     45.07 o 
   4   4   1      165.85      155.25     10.18 o 
   5   4   1      177.52      175.13     12.24 o 
   6   4   1        7.30        5.87     13.77 o 
   7   4   1      102.90      106.47     15.19 o 
   8   4   1      102.39      105.18     20.66 o 
   9   4   1       29.17        2.82     24.09 o 
  10   4   1       62.07       94.62     29.98 o 
 -10   5   1        0.01       22.42     34.04 o 
  -9   5   1      966.30     1235.97     60.83 o 
  -8   5   1       67.12       81.09     31.24 o 
  -7   5   1       14.25       18.50     18.50 o 
  -6   5   1      526.16      545.30     28.05 o 
  -5   5   1      270.15      283.78     17.29 o 
  -4   5   1      932.52     1076.32     23.01 o 
  -3   5   1       69.32       92.95     10.79 o 
  -2   5   1     1798.86     1413.31     19.52 o 
  -1   5   1     6096.28     5916.89     42.59 o 
   0   5   1     4571.35     3846.62     42.23 o 
   1   5   1     4338.08     4065.55     34.62 o 
   2   5   1      732.06      793.27     22.14 o 
   3   5   1      859.78      885.55      7.96 o 
   4   5   1      346.00      270.79     18.68 o 
   5   5   1      906.95      934.86      8.83 o 
   6   5   1      596.14      701.97     21.07 o 
   7   5   1        4.36       13.56     12.39 o 
   8   5   1      246.00      346.17     29.47 o 
   9   5   1       38.75       17.78     27.19 o 
 -10   6   1        0.08        9.62     39.60 o 
  -9   6   1       23.70       11.45     32.95 o 
  -8   6   1      331.52      395.77     35.76 o 
  -7   6   1       52.69       81.84     23.98 o 
  -6   6   1      418.46      370.08     22.57 o 
  -5   6   1      461.53      539.81     24.70 o 
  -4   6   1      316.92      329.60      9.78 o 
  -3   6   1      212.37      127.15      6.89 o 
  -2   6   1     1619.00     1460.38     22.27 o 
  -1   6   1      969.06     1017.63     15.56 o 
   0   6   1      753.34      647.59     14.43 o 
   1   6   1     2760.22     2361.00     29.99 o 
   2   6   1     8682.46     9047.14     59.06 o 
   3   6   1     1557.71     1628.52      7.29 o 
   4   6   1       79.64      115.24     10.92 o 
   5   6   1       33.88        8.27      9.97 o 
   6   6   1       25.49       25.30     12.60 o 
   7   6   1      195.36      194.72     19.86 o 
   8   6   1       31.02        2.38     22.06 o 
   9   6   1      149.58      122.11     28.89 o 
  -9   7   1        0.36       32.10     34.35 o 
  -8   7   1        1.34       29.35     24.24 o 
  -7   7   1       21.41       12.96     19.20 o 
  -6   7   1      115.81      138.03     18.27 o 
  -5   7   1      113.27      104.50     13.05 o 
  -4   7   1     2473.14     2504.98     40.29 o 
  -3   7   1      220.37      168.73      7.67 o 
  -2   7   1       57.80       53.20     17.41 o 
  -1   7   1     3351.18     3549.73     36.35 o 
   0   7   1     1845.82     2021.02     21.54 o 
   1   7   1      192.40      181.31     13.75 o 
   2   7   1     3613.25     3853.07     43.11 o 
   3   7   1     4947.63     5130.86      9.46 o 
   4   7   1      297.40      298.64     10.54 o 
   5   7   1       54.93       55.80     14.36 o 
   6   7   1      410.78      453.50     15.02 o 
   7   7   1      356.56      297.40     26.73 o 
   8   7   1       60.55       24.14     24.14 o 
   9   7   1       23.34       19.57     28.06 o 
  -9   8   1      105.90      154.86     31.68 o 
  -8   8   1      233.89      284.48     35.65 o 
  -7   8   1        1.56       10.06     20.14 o 
  -6   8   1       65.90      120.20     21.50 o 
  -5   8   1       58.20       41.13     14.76 o 
  -4   8   1      155.77      174.76     15.48 o 
  -3   8   1      453.07      426.69     14.86 o 
  -2   8   1      902.18      941.94     27.71 o 
  -1   8   1       56.14       96.28     11.42 o 
   0   8   1      678.35      610.05     17.19 o 
   1   8   1        0.16       27.49     11.83 o 
   2   8   1     1271.93     1350.52     35.00 o 
   3   8   1      525.33      624.51     26.24 o 
   4   8   1       96.08       88.18     12.77 o 
   5   8   1       39.64       70.85     13.62 o 
   6   8   1     1622.40     1478.37     42.81 o 
   7   8   1      303.83      324.16     28.77 o 
   8   8   1       53.54       47.38     23.11 o 
   9   8   1        8.99        2.07     30.24 o 
  -9   9   1        2.73       32.82     31.14 o 
  -8   9   1       47.09       25.84     26.39 o 
  -7   9   1       22.92       21.37     22.36 o 
  -6   9   1      662.23      580.98     32.14 o 
  -5   9   1      836.42      809.37     41.65 o 
  -4   9   1     1260.92     1123.08     31.69 o 
  -3   9   1      182.91      184.41     15.28 o 
  -2   9   1       98.06      150.57     18.91 o 
  -1   9   1       21.99       13.38     17.53 o 
   0   9   1      861.21      798.26     14.35 o 
   1   9   1       51.50       53.77     13.13 o 
   2   9   1     4037.48     4053.08     53.46 o 
   3   9   1       43.34       77.46     13.47 o 
   4   9   1       17.00       14.11     12.19 o 
   5   9   1        4.28       12.98     15.20 o 
   6   9   1       56.03       34.66     17.96 o 
   7   9   1      128.84       98.02     28.29 o 
   8   9   1      189.62      207.65     34.69 o 
   9   9   1       62.98      122.47     37.64 o 
  -9  10   1        0.29       25.26     37.78 o 
  -8  10   1       19.14       34.63     27.59 o 
  -7  10   1      170.00      132.40     27.19 o 
  -6  10   1      176.96      162.57     27.61 o 
  -5  10   1      222.26      274.07     19.02 o 
  -4  10   1       68.05      111.07     17.59 o 
  -3  10   1      841.02      681.11     26.06 o 
  -2  10   1        1.05        5.53     13.04 o 
  -1  10   1     4984.91     4959.55     60.29 o 
   0  10   1       97.59      116.51     12.93 o 
   1  10   1        0.12        1.46     13.08 o 
   2  10   1     1990.04     2133.60     45.95 o 
   3  10   1        7.18        2.40     15.69 o 
   4  10   1       13.16       55.76     19.15 o 
   5  10   1        0.18        9.03     18.20 o 
   6  10   1       18.58       10.98     20.69 o 
   7  10   1      464.66      475.90     35.79 o 
   8  10   1        2.73       54.98     27.49 o 
  -8  11   1       39.86       75.89     32.03 o 
  -7  11   1        9.09       12.45     28.94 o 
  -6  11   1      186.02      248.90     27.43 o 
  -5  11   1      833.50      999.21     40.26 o 
  -4  11   1      122.84       76.77     20.61 o 
  -3  11   1       65.47       76.52     17.22 o 
  -2  11   1      196.26      201.53     20.53 o 
  -1  11   1     2496.72     2860.22     54.98 o 
   0  11   1        4.68        5.10     10.00 o 
   1  11   1       16.73        5.22     21.64 o 
   2  11   1        2.80        9.58     18.85 o 
   3  11   1      161.49      200.48     27.76 o 
   4  11   1      789.92      718.87     37.64 o 
   5  11   1      910.17     1146.18     21.63 o 
   6  11   1       27.96       68.14     22.99 o 
   7  11   1       20.57       27.78     28.52 o 
   8  11   1       11.25       37.90     37.90 o 
  -8  12   1        0.57       14.71     34.59 o 
  -7  12   1        5.55       13.64     27.64 o 
  -6  12   1        5.22        2.84     21.43 o 
  -5  12   1      824.82      821.30     40.93 o 
  -4  12   1       13.33       17.66     19.45 o 
  -3  12   1       25.06       65.98     20.31 o 
  -2  12   1      507.95      599.55     29.60 o 
  -1  12   1      207.46      229.22     23.79 o 
   0  12   1       73.05       98.14     11.85 o 
   1  12   1      251.33      307.13     25.03 o 
   2  12   1       40.15       19.56     24.55 o 
   3  12   1     2174.76     2481.79     61.67 o 
   4  12   1       10.08       78.78     27.61 o 
   5  12   1        0.62       20.14     22.32 o 
   6  12   1       15.33       41.40     25.74 o 
   7  12   1      332.18      341.01     40.60 o 
   8  12   1       62.38       15.09     38.40 o 
  -8  13   1       93.06      153.13     36.76 o 
  -7  13   1       52.50      118.65     30.85 o 
  -6  13   1       63.64       82.59     28.06 o 
  -5  13   1      112.45      118.70     29.63 o 
  -4  13   1      279.51      326.06     28.71 o 
  -3  13   1      222.66      223.75     27.85 o 
  -2  13   1      152.12      218.98     28.14 o 
  -1  13   1      135.64      101.73     19.41 o 
   0  13   1       19.03       16.27     11.21 o 
   1  13   1       34.29       83.04     21.43 o 
   2  13   1      145.48      126.71     23.34 o 
   3  13   1     1047.82     1351.50     58.58 o 
   4  13   1       53.88       59.45     28.60 o 
   5  13   1       41.88       29.14     22.48 o 
   6  13   1       10.64       18.15     29.74 o 
   7  13   1        1.81       28.97     34.97 o 
  -7  14   1       86.13      103.78     33.15 o 
  -6  14   1       40.18       53.46     30.36 o 
  -5  14   1       65.14       40.48     27.71 o 
  -4  14   1     1343.39     1200.32     53.00 o 
  -3  14   1        0.95       30.76     22.19 o 
  -2  14   1     1607.32     1846.25     43.17 o 
  -1  14   1       81.00       17.92     21.29 o 
   0  14   1        0.99       18.23     15.32 o 
   1  14   1        1.19       56.38     21.08 o 
   2  14   1      130.41      152.11     30.39 o 
   3  14   1      814.08      972.85     39.18 o 
   4  14   1      226.93      275.78     32.71 o 
   5  14   1      134.74      158.29     30.21 o 
   6  14   1      450.46      348.06     42.97 o 
   7  14   1        2.59        7.54     39.05 o 
  -6  15   1      199.37      260.57     39.52 o 
  -5  15   1       37.39       10.61     30.86 o 
  -4  15   1      345.22      213.02     39.24 o 
  -3  15   1      140.83       97.27     30.66 o 
  -2  15   1      281.93      301.37     36.18 o 
  -1  15   1       40.74       35.02     21.88 o 
   0  15   1       49.23       49.94     18.46 o 
   1  15   1        1.54       26.00     26.00 o 
   2  15   1      198.09      188.16     35.12 o 
   3  15   1       18.64       28.56     28.56 o 
   4  15   1      355.46      430.10     34.42 o 
   5  15   1       21.43       56.87     30.65 o 
   6  15   1       28.87       52.76     38.43 o 
  -6  16   1      150.59      168.66     45.03 o 
  -5  16   1      248.13      297.79     38.32 o 
  -4  16   1       26.78       16.09     37.35 o 
  -3  16   1      120.21       57.47     31.28 o 
  -2  16   1        2.61       16.79     28.89 o 
  -1  16   1        9.45        3.34     29.30 o 
   0  16   1      156.11      165.31     36.48 o 
   1  16   1       83.34       37.75     29.02 o 
   2  16   1       17.76       20.81     31.90 o 
   3  16   1      109.09       77.89     32.39 o 
   4  16   1       74.30       85.88     30.31 o 
   5  16   1        0.14       48.13     28.28 o 
  -5  17   1      145.34      126.60     40.27 o 
  -4  17   1        7.43       33.19     33.19 o 
  -3  17   1       81.17       50.40     35.70 o 
  -2  17   1        1.71        0.00     28.57 o 
  -1  17   1       30.19        9.51     36.77 o 
   0  17   1      192.78      213.95     28.66 o 
   1  17   1       91.41      149.53     38.73 o 
   2  17   1        8.59       52.70     29.25 o 
   3  17   1      230.43      185.89     37.50 o 
   4  17   1       33.18        2.09     36.26 o 
  -4  18   1        3.52       26.81     39.86 o 
  -3  18   1        6.98       25.61     32.58 o 
  -2  18   1        0.05       29.27     34.21 o 
  -1  18   1        0.52       17.86     36.86 o 
   0  18   1        1.91        7.45     33.43 o 
   1  18   1      160.49       71.90     40.95 o 
   2  18   1       67.83       43.60     36.30 o 
   3  18   1       68.41       38.01     36.31 o 
  -2  19   1        2.40        0.00     36.49 o 
  -1  19   1       17.28       35.67     44.10 o 
   0  19   1       33.17       12.82     28.08 o 
   1  19   1      134.01       76.68     42.42 o 
   2  19   1      174.29       79.65     40.27 o 
 -10   0   2       83.17       28.19     19.14 o 
  -8   0   2      520.27      386.82     24.06 o 
  -6   0   2     5823.69     5612.02     59.21 o 
  -4   0   2     4634.16     4904.93     37.31 o 
  -2   0   2     1095.41     1078.02      9.35 o 
   0   0   2     2820.74     3057.33     12.07 o 
   2   0   2    19568.43    20200.08    277.25 o 
   4   0   2      818.13      814.86     20.40 o 
   6   0   2      134.50      112.14     11.39 o 
   8   0   2      943.33     1030.80     41.07 o 
 -10   1   2       95.41       52.92     20.87 o 
  -9   1   2       33.91       17.04     17.04 o 
  -8   1   2        1.80        3.78     12.30 o 
  -7   1   2        1.25        9.66     12.70 o 
  -6   1   2      792.90      655.32     20.74 o 
  -5   1   2      184.18      109.77     15.23 o 
  -4   1   2      943.29      915.76     17.19 o 
  -3   1   2      103.81      110.12     11.48 o 
  -2   1   2      213.19      253.80      8.76 o 
  -1   1   2     1536.14     1547.98     12.89 o 
   0   1   2      659.72      677.41      8.57 o 
   1   1   2      264.77      211.08     21.71 o 
   2   1   2      424.50      410.53      5.45 o 
   3   1   2     3702.68     3917.43     24.97 o 
   4   1   2     1772.45     1719.32      8.39 o 
   5   1   2       11.39       12.24     12.24 o 
   6   1   2       18.07       14.19     16.18 o 
   7   1   2      303.47      313.89     28.22 o 
   8   1   2        0.20        1.16     20.35 o 
   9   1   2        7.64        7.50     23.77 o 
 -10   2   2       32.53       17.34     21.51 o 
  -9   2   2       46.15       86.31     21.42 o 
  -8   2   2       11.12        0.84     15.90 o 
  -7   2   2      921.88      940.94     30.16 o 
  -6   2   2        0.19        0.21     11.69 o 
  -5   2   2       51.57       63.31      9.77 o 
  -4   2   2       41.06       37.94      7.53 o 
  -3   2   2     4010.49     4412.32     33.36 o 
  -2   2   2      128.82       71.32      5.61 o 
  -1   2   2     1627.96     1532.24     19.53 o 
   0   2   2    11329.69     9154.80    105.04 o 
   1   2   2     1894.55     2072.96     23.23 o 
   2   2   2      897.94      860.49     14.71 o 
   3   2   2      343.43      346.75     13.45 o 
   4   2   2       48.57       16.08      7.61 o 
   5   2   2     1230.78     1102.29     10.74 o 
   6   2   2        1.02        0.69     17.77 o 
   7   2   2     1438.61     1574.73     48.74 o 
   8   2   2       40.95       99.03     24.41 o 
   9   2   2        2.43       25.49     22.56 o 
 -10   3   2        4.40       11.86     26.58 o 
  -9   3   2      181.09      176.20     29.64 o 
  -8   3   2      160.02      184.07     26.12 o 
  -7   3   2      146.48      126.11     21.00 o 
  -6   3   2      191.11      213.39     12.21 o 
  -5   3   2      228.15      250.35     17.47 o 
  -4   3   2      520.16      446.89     13.43 o 
  -3   3   2     9834.75    10486.24    251.69 o 
  -2   3   2      535.09      598.05     15.77 o 
  -1   3   2     3599.53     3655.20     32.65 o 
   0   3   2     1827.35     2022.48     17.28 o 
   1   3   2    12971.93    13998.10    173.27 o 
   2   3   2      323.97      364.28      5.28 o 
   3   3   2     2828.60     3277.27     36.24 o 
   4   3   2       26.25       21.87     14.03 o 
   5   3   2      513.06      477.48     32.50 o 
   6   3   2        6.20        3.78     15.13 o 
   7   3   2      482.38      409.17     18.28 o 
   8   3   2      169.86      181.26     25.37 o 
   9   3   2      121.26      163.95     31.69 o 
 -10   4   2       34.96       20.74     31.72 o 
  -9   4   2       40.80      111.45     29.37 o 
  -8   4   2      278.45      335.93     33.90 o 
  -7   4   2      251.50      305.12     25.04 o 
  -6   4   2       63.90       37.78     13.70 o 
  -5   4   2       83.09       72.00     10.66 o 
  -4   4   2     1055.27     1093.25     24.16 o 
  -3   4   2     5671.15     6271.97     44.99 o 
  -2   4   2     1827.40     1769.03      4.87 o 
  -1   4   2      878.83      946.26     10.56 o 
   0   4   2       53.84       46.86      3.06 o 
   1   4   2     4898.82     5213.32     36.01 o 
   2   4   2     1214.52     1133.44     17.94 o 
   3   4   2       33.96        5.36      7.92 o 
   4   4   2       25.88        6.03     13.61 o 
   5   4   2     1689.96     1732.31     28.07 o 
   6   4   2      264.24      341.91     23.86 o 
   7   4   2       77.21       36.01     17.22 o 
   8   4   2      439.66      471.48     35.25 o 
   9   4   2       32.65       92.54     28.96 o 
 -10   5   2       44.12       50.75     35.61 o 
  -9   5   2      120.18      116.06     39.15 o 
  -8   5   2      817.04      822.70     45.53 o 
  -7   5   2        0.62       24.83     18.46 o 
  -6   5   2      245.32      183.09     18.41 o 
  -5   5   2       93.27       73.21     11.49 o 
  -4   5   2       63.46       37.70     12.85 o 
  -3   5   2       54.20       43.30     11.43 o 
  -2   5   2     2859.11     3447.28     15.38 o 
  -1   5   2     1455.80     1573.48     25.90 o 
   0   5   2     4080.24     4718.91     29.88 o 
   1   5   2      523.39      557.94      6.11 o 
   2   5   2     1156.14     1066.81     19.20 o 
   3   5   2      275.74      365.17     13.90 o 
   4   5   2       77.93       59.98      9.97 o 
   5   5   2      157.69      170.54     11.01 o 
   6   5   2       95.43      113.89     15.74 o 
   7   5   2      192.70      232.41     25.16 o 
   8   5   2        7.60        9.16     21.12 o 
   9   5   2        0.73       26.27     26.27 o 
 -10   6   2      237.08      354.51     51.61 o 
  -9   6   2      291.39      382.10     42.47 o 
  -8   6   2       52.01       54.88     27.89 o 
  -7   6   2       56.56       68.77     22.87 o 
  -6   6   2      861.98     1015.20     24.06 o 
  -5   6   2        8.12       10.36     10.36 o 
  -4   6   2     3821.68     4025.67     44.54 o 
  -3   6   2       60.36       82.86      9.18 o 
  -2   6   2      237.97      246.48      8.10 o 
  -1   6   2      492.32      520.81      8.24 o 
   0   6   2        5.28       42.08      5.50 o 
   1   6   2        3.79        2.59     13.30 o 
   2   6   2     2712.96     2608.44     32.37 o 
   3   6   2       23.38       27.71      8.26 o 
   4   6   2     1410.53     1760.39     32.08 o 
   5   6   2       20.96       10.70     10.15 o 
   6   6   2       11.00       19.54     14.96 o 
   7   6   2       82.66       79.91     22.27 o 
   8   6   2       77.23       93.69     24.54 o 
   9   6   2        9.33       17.84     29.17 o 
 -10   7   2      105.35      141.98     45.39 o 
  -9   7   2        9.62        7.85     35.30 o 
  -8   7   2       26.47       69.04     24.34 o 
  -7   7   2       89.73       61.59     21.25 o 
  -6   7   2      485.28      348.45     15.75 o 
  -5   7   2       18.70        1.29     11.75 o 
  -4   7   2      216.84      201.35     21.12 o 
  -3   7   2     1742.30     1921.68      8.21 o 
  -2   7   2      841.59      696.10     27.56 o 
  -1   7   2     2714.57     2814.05     46.54 o 
   0   7   2     7398.61     7953.61     81.27 o 
   1   7   2     1656.46     1515.17     32.91 o 
   2   7   2     2557.18     2298.81     34.11 o 
   3   7   2       18.24       30.17     10.15 o 
   4   7   2       85.53       53.86     10.88 o 
   5   7   2       10.43        5.65     13.27 o 
   6   7   2       54.39       18.35     18.35 o 
   7   7   2       45.34       59.15     21.94 o 
   8   7   2      610.15      740.32     47.56 o 
   9   7   2      116.77      129.88     31.52 o 
  -9   8   2        0.15        6.21     33.74 o 
  -8   8   2       43.75       28.29     29.55 o 
  -7   8   2      569.16      406.33     32.01 o 
  -6   8   2       11.71        6.07     25.66 o 
  -5   8   2       24.05       27.72     13.24 o 
  -4   8   2       22.64       36.05     11.40 o 
  -3   8   2      188.47      188.83     10.40 o 
  -2   8   2      585.11      737.93     14.40 o 
  -1   8   2      754.43      782.75     27.71 o 
   0   8   2    10508.11    12350.03     50.54 o 
   1   8   2       66.50       82.68     10.65 o 
   2   8   2       29.18       44.69     14.58 o 
   3   8   2      137.94      124.08     13.54 o 
   4   8   2      708.69      554.61     23.14 o 
   5   8   2      851.69      762.37     16.76 o 
   6   8   2        1.99        3.05     16.35 o 
   7   8   2       54.71       19.94     21.04 o 
   8   8   2       65.03       41.57     28.13 o 
   9   8   2       53.38       60.09     28.62 o 
  -9   9   2       52.66        2.07     35.78 o 
  -8   9   2       32.35        8.27     29.78 o 
  -7   9   2      291.64      211.95     27.68 o 
  -6   9   2       65.80       67.98     24.05 o 
  -5   9   2      306.55      364.00     24.51 o 
  -4   9   2     1182.46     1092.92     32.10 o 
  -3   9   2     1299.21     1316.81     38.20 o 
  -2   9   2      562.98      576.65     21.03 o 
  -1   9   2        1.65       22.94     14.10 o 
   0   9   2     3182.24     3196.32     38.22 o 
   1   9   2      287.38      272.30     18.30 o 
   2   9   2      125.33      105.09     24.40 o 
   3   9   2      860.42     1046.62     25.95 o 
   4   9   2       43.57       41.46     17.22 o 
   5   9   2      273.54      230.01     21.58 o 
   6   9   2       45.12       21.42     21.42 o 
   7   9   2       12.48       10.60     24.26 o 
   8   9   2       31.58       27.41     33.67 o 
  -9  10   2       83.59       44.49     38.41 o 
  -8  10   2        8.10        8.81     28.31 o 
  -7  10   2      386.18      415.56     35.87 o 
  -6  10   2      434.48      488.09     39.66 o 
  -5  10   2       26.26       37.11     24.13 o 
  -4  10   2     1741.09     1925.45     44.68 o 
  -3  10   2       65.39       63.24     19.72 o 
  -2  10   2     1277.03     1251.51     32.69 o 
  -1  10   2      117.89       84.97     15.77 o 
   0  10   2     2138.17     1952.60     64.99 o 
   1  10   2     3233.37     2728.64     48.66 o 
   2  10   2       94.19      125.63     16.98 o 
   3  10   2      277.45      241.33     20.28 o 
   4  10   2      660.16      694.61     16.72 o 
   5  10   2        4.54       29.23     17.61 o 
   6  10   2       66.87       18.91     20.73 o 
   7  10   2      157.39      211.75     34.86 o 
   8  10   2       90.41       82.61     37.46 o 
  -8  11   2       84.84       19.06     29.27 o 
  -7  11   2      530.45      380.95     39.63 o 
  -6  11   2        0.19        3.84     21.42 o 
  -5  11   2      255.55      297.34     21.73 o 
  -4  11   2      303.19      208.24     24.65 o 
  -3  11   2     2748.99     3220.34     40.82 o 
  -2  11   2     1515.32     1866.97     27.03 o 
  -1  11   2      799.78      926.97     31.77 o 
   0  11   2      952.05     1055.53     19.16 o 
   1  11   2        2.04        7.58     19.19 o 
   2  11   2        2.99       50.30     19.95 o 
   3  11   2        4.04        0.50     22.45 o 
   4  11   2     1251.37     1296.53     48.49 o 
   5  11   2      598.18      630.97     37.37 o 
   6  11   2       23.82       23.55     27.58 o 
   7  11   2       27.88       53.16     34.29 o 
   8  11   2      118.02       30.33     45.97 o 
  -8  12   2       18.67       18.47     34.76 o 
  -7  12   2      286.50      225.66     37.43 o 
  -6  12   2       21.94        4.23     22.69 o 
  -5  12   2      238.34      118.52     25.33 o 
  -4  12   2      411.42      475.73     32.18 o 
  -3  12   2       47.97       72.03     22.92 o 
  -2  12   2       68.25       35.20     18.93 o 
  -1  12   2        2.78       25.72     15.86 o 
   0  12   2       39.78       34.12     20.92 o 
   1  12   2      800.05      908.90     24.87 o 
   2  12   2        2.16       19.91     19.91 o 
   3  12   2     1015.56      935.72     46.97 o 
   4  12   2      123.35      123.86     26.00 o 
   5  12   2      227.32      267.04     30.12 o 
   6  12   2       33.10       65.60     28.53 o 
   7  12   2      145.64      234.77     41.11 o 
  -8  13   2       60.59       31.22     35.95 o 
  -7  13   2        3.96       30.24     30.24 o 
  -6  13   2        0.00       29.29     29.29 o 
  -5  13   2       34.46       24.57     24.57 o 
  -4  13   2       13.49       11.49     30.74 o 
  -3  13   2      847.97      948.82     42.61 o 
  -2  13   2        2.03        1.99     21.56 o 
  -1  13   2       11.28       57.63     20.93 o 
   0  13   2       86.35      113.46     15.82 o 
   1  13   2     1415.62     1373.45     47.48 o 
   2  13   2       72.73       39.51     23.82 o 
   3  13   2     1123.03     1100.25     51.21 o 
   4  13   2        8.41        1.43     26.37 o 
   5  13   2       19.04       10.05     31.12 o 
   6  13   2       22.67       99.11     31.37 o 
   7  13   2        3.70       20.35     40.95 o 
  -7  14   2      181.84      227.98     33.75 o 
  -6  14   2       63.78        3.62     32.99 o 
  -5  14   2       44.29       28.14     28.14 o 
  -4  14   2        1.18       21.60     29.76 o 
  -3  14   2      374.87      374.62     38.05 o 
  -2  14   2       20.28       17.60     26.06 o 
  -1  14   2      269.20      388.01     32.45 o 
   0  14   2       59.19       75.10     16.95 o 
   1  14   2      330.75      365.38     34.19 o 
   2  14   2       42.03       45.59     23.81 o 
   3  14   2      484.69      413.14     42.01 o 
   4  14   2      241.77      232.75     37.11 o 
   5  14   2       56.13      125.47     29.84 o 
   6  14   2       51.94       11.41     36.68 o 
  -7  15   2      136.27      127.55     39.84 o 
  -6  15   2      121.62      124.63     36.21 o 
  -5  15   2        5.97       21.89     30.11 o 
  -4  15   2      135.17      162.42     42.88 o 
  -3  15   2      100.29      133.18     29.64 o 
  -2  15   2       63.21       68.91     31.69 o 
  -1  15   2       28.61       31.98     26.00 o 
   0  15   2       73.72       63.61     19.47 o 
   1  15   2      164.28       73.20     32.06 o 
   2  15   2        2.31       22.23     25.33 o 
   3  15   2       30.07       25.15     29.25 o 
   4  15   2      176.41      201.23     33.10 o 
   5  15   2       73.10       45.05     35.78 o 
   6  15   2        0.02       25.87     43.91 o 
  -6  16   2       91.17      138.17     39.42 o 
  -5  16   2       80.17       54.27     35.48 o 
  -4  16   2      657.13      530.29     48.10 o 
  -3  16   2       42.09       91.96     31.94 o 
  -2  16   2       20.22        3.42     26.94 o 
  -1  16   2       91.30       55.97     31.00 o 
   0  16   2       16.72       15.49     22.42 o 
   1  16   2      286.26      316.22     40.40 o 
   2  16   2       30.76        1.84     30.47 o 
   3  16   2        6.63        1.85     30.33 o 
   4  16   2       34.67       69.24     30.59 o 
   5  16   2       36.28       37.90     37.90 o 
  -5  17   2      188.96      147.30     47.32 o 
  -4  17   2        0.21       17.75     39.22 o 
  -3  17   2       56.16       18.89     32.99 o 
  -2  17   2        0.07       18.15     32.21 o 
  -1  17   2       17.09       13.84     30.47 o 
   0  17   2       89.21       72.46     22.26 o 
   1  17   2        0.08       28.26     29.34 o 
   2  17   2       30.26       26.32     30.36 o 
   3  17   2        5.78       14.97     34.43 o 
   4  17   2        7.53       16.40     34.59 o 
  -4  18   2      182.06      164.22     45.09 o 
  -3  18   2       70.86       69.67     41.57 o 
  -2  18   2        4.50       41.91     33.80 o 
  -1  18   2        0.19        2.31     35.84 o 
   0  18   2       15.84       20.56     24.24 o 
   1  18   2      109.57       98.79     39.05 o 
   2  18   2       71.41       20.50     35.92 o 
   3  18   2       94.58      171.18     41.63 o 
  -2  19   2       39.10       50.82     39.97 o 
  -1  19   2       11.24        0.00     46.03 o 
   0  19   2       10.23        3.42     28.65 o 
   1  19   2       62.62       70.38     43.05 o 
  -9   0   3        8.48       11.49     16.49 o 
  -7   0   3     1607.12     1684.69     28.02 o 
  -5   0   3     2716.08     3049.88     41.93 o 
  -3   0   3     2914.22     3060.61     45.40 o 
  -1   0   3    30878.85    33952.37    290.54 o 
   1   0   3    10173.27     9493.92    203.31 o 
   3   0   3     7385.85     7831.04      7.55 o 
   5   0   3       36.37        4.57     11.02 o 
   7   0   3      239.50      187.16     22.16 o 
   9   0   3      241.33      202.70     24.77 o 
 -10   1   3        6.69       18.71     19.54 o 
  -9   1   3       14.94        5.86     15.92 o 
  -8   1   3     1452.06     1573.31     43.79 o 
  -7   1   3      287.57      240.32     17.91 o 
  -6   1   3      551.30      632.53     12.45 o 
  -5   1   3      118.02      110.16      9.70 o 
  -4   1   3     3746.35     3711.94     33.90 o 
  -3   1   3      283.45      248.47     13.80 o 
  -2   1   3      388.49      301.69     15.54 o 
  -1   1   3    16220.12    16728.48    204.60 o 
   0   1   3      770.52      595.79      5.29 o 
   1   1   3      107.38      104.25      8.08 o 
   2   1   3        6.01        1.47      5.98 o 
   3   1   3      337.34      350.77     13.91 o 
   4   1   3     1117.43     1211.04     22.04 o 
   5   1   3       41.37       50.98     11.95 o 
   6   1   3     2610.14     2872.00     62.65 o 
   7   1   3     2384.44     2742.47     62.13 o 
   8   1   3        3.25       17.44     16.51 o 
   9   1   3       53.88       11.71     21.74 o 
 -10   2   3       32.42       36.77     20.00 o 
  -9   2   3      367.55      294.77     26.02 o 
  -8   2   3       27.18       48.74     17.75 o 
  -7   2   3      171.73      136.15     18.84 o 
  -6   2   3       55.27       97.11     20.85 o 
  -5   2   3       63.58       30.97      8.61 o 
  -4   2   3      671.57      738.29     22.21 o 
  -3   2   3    14325.13    16151.11     51.71 o 
  -2   2   3     4280.05     3946.72      5.16 o 
  -1   2   3    30177.85    30582.13    302.74 o 
   0   2   3     7314.56     7829.84    109.50 o 
   1   2   3     4123.19     3349.60     27.15 o 
   2   2   3     6291.44     6129.95     42.51 o 
   3   2   3     1125.15      860.35      8.00 o 
   4   2   3      252.71      334.14     16.05 o 
   5   2   3      162.00      172.46     16.79 o 
   6   2   3      505.15      575.86     29.33 o 
   7   2   3        0.76       26.64     20.72 o 
   8   2   3        1.27       15.33     19.97 o 
   9   2   3       19.43       46.60     21.80 o 
 -10   3   3       17.31       71.56     26.63 o 
  -9   3   3      537.79      543.15     34.89 o 
  -8   3   3        8.33        2.33     20.54 o 
  -7   3   3       34.98       51.97     19.42 o 
  -6   3   3        0.25        2.83     12.15 o 
  -5   3   3      970.30      910.80     25.76 o 
  -4   3   3       41.13       27.22      7.25 o 
  -3   3   3      104.30      129.52      9.69 o 
  -2   3   3    17353.69    16527.90    270.41 o 
  -1   3   3     9164.13     9790.85    193.93 o 
   0   3   3     2568.92     2874.70     19.56 o 
   1   3   3     2310.90     1706.07     20.16 o 
   2   3   3     1606.72     1597.91     22.27 o 
   3   3   3     1988.56     2144.59     30.59 o 
   4   3   3      499.17      589.33     11.08 o 
   5   3   3       37.74       61.77     17.47 o 
   6   3   3       28.53       14.68     22.88 o 
   7   3   3      777.25      970.56     44.48 o 
   8   3   3       38.94        4.03     22.38 o 
   9   3   3        0.60        3.03     25.77 o 
 -10   4   3       26.47       52.86     34.43 o 
  -9   4   3       79.88      178.86     35.26 o 
  -8   4   3     1260.86     1300.60     51.50 o 
  -7   4   3        0.76       25.10     17.55 o 
  -6   4   3      101.73       86.80     10.94 o 
  -5   4   3       16.26        7.70      8.31 o 
  -4   4   3       24.26        4.58      8.14 o 
  -3   4   3     3938.09     4423.59     24.44 o 
  -2   4   3     1819.53     1537.81      6.70 o 
  -1   4   3     1587.13     1694.16     26.03 o 
   0   4   3     7018.44     6437.92     44.57 o 
   1   4   3      147.47      201.17     16.43 o 
   2   4   3      118.81      119.67     14.26 o 
   3   4   3     8873.75     9390.27      7.64 o 
   4   4   3      101.05      132.88     14.79 o 
   5   4   3       26.56        0.00     12.91 o 
   6   4   3      258.23      260.48     27.24 o 
   7   4   3        0.68       11.06     17.30 o 
   8   4   3        0.59       17.92     22.32 o 
   9   4   3       23.46       57.40     26.65 o 
 -10   5   3        2.59       16.65     36.77 o 
  -9   5   3      485.97      351.59     46.25 o 
  -8   5   3        0.23       24.19     25.93 o 
  -7   5   3      908.45      815.23     34.20 o 
  -6   5   3       61.20       73.67     10.71 o 
  -5   5   3     2335.13     2301.96     37.16 o 
  -4   5   3      211.08      193.76     19.98 o 
  -3   5   3      264.15      214.11      7.42 o 
  -2   5   3      504.80      587.10     16.89 o 
  -1   5   3      107.99      136.27      8.63 o 
   0   5   3     1256.22     1285.11     14.07 o 
   1   5   3      293.58      281.08      7.28 o 
   2   5   3      625.37      601.45     15.86 o 
   3   5   3      882.56      764.62     19.89 o 
   4   5   3      112.69      109.16     11.61 o 
   5   5   3     1368.48     1544.70     30.07 o 
   6   5   3       62.78       62.56     20.49 o 
   7   5   3       20.76       41.34     18.52 o 
   8   5   3       18.13       46.22     20.76 o 
   9   5   3       54.64       50.73     28.75 o 
 -10   6   3        0.13       53.43     36.01 o 
  -9   6   3      369.64      486.94     51.04 o 
  -8   6   3      147.62      163.06     28.06 o 
  -7   6   3       45.66        9.81     17.63 o 
  -6   6   3       43.77       27.30     12.50 o 
  -5   6   3      593.62      649.59     24.60 o 
  -4   6   3      608.47      563.37     16.43 o 
  -3   6   3        1.05        1.06     12.60 o 
  -2   6   3      788.31      827.59     23.91 o 
  -1   6   3     4333.81     4581.02     47.49 o 
   0   6   3      585.83      620.91      6.82 o 
   1   6   3      763.74      829.59     14.38 o 
   2   6   3      769.61      708.54     18.70 o 
   3   6   3      150.44      153.75     11.38 o 
   4   6   3     2576.76     3103.50     33.29 o 
   5   6   3     1120.34     1324.56     28.18 o 
   6   6   3       12.07       23.87     15.87 o 
   7   6   3        6.16       19.65     20.84 o 
   8   6   3        6.98       23.28     22.95 o 
   9   6   3      134.71      164.12     35.09 o 
 -10   7   3        1.00       14.77     38.27 o 
  -9   7   3       12.05       45.35     33.11 o 
  -8   7   3       39.25       33.71     26.35 o 
  -7   7   3        8.61       29.14     17.78 o 
  -6   7   3      484.80      482.71     34.16 o 
  -5   7   3     1803.69     1536.84     35.26 o 
  -4   7   3     2451.18     2622.45     39.68 o 
  -3   7   3       18.13        8.93      8.93 o 
  -2   7   3       71.51       62.25     10.00 o 
  -1   7   3     2476.30     2746.27     41.44 o 
   0   7   3        3.33        1.75     19.32 o 
   1   7   3      561.01      461.49     17.18 o 
   2   7   3      457.29      426.63     10.30 o 
   3   7   3       14.88        8.98      8.76 o 
   4   7   3      346.24      345.34     13.16 o 
   5   7   3        1.87       13.82     13.82 o 
   6   7   3       60.65       18.83     18.83 o 
   7   7   3      315.06      434.79     33.61 o 
   8   7   3        7.98       25.64     26.35 o 
  -9   8   3       45.17       48.73     34.90 o 
  -8   8   3      108.41      123.28     27.61 o 
  -7   8   3       15.19       20.86     20.86 o 
  -6   8   3      743.87      834.00     35.13 o 
  -5   8   3       96.80       56.49     18.00 o 
  -4   8   3       15.37       15.95     15.79 o 
  -3   8   3      754.30      771.99     13.01 o 
  -2   8   3      229.48      303.69     16.80 o 
  -1   8   3       72.31       46.21     22.75 o 
   0   8   3     1590.40     1547.51     28.63 o 
   1   8   3       36.10        4.23     14.02 o 
   2   8   3     2102.11     1676.43     32.93 o 
   3   8   3      514.23      488.97     16.36 o 
   4   8   3        3.84       12.92     12.92 o 
   5   8   3       68.41       89.59     15.34 o 
   6   8   3      511.81      438.63     32.40 o 
   7   8   3      295.49      336.00     22.62 o 
   8   8   3       51.17       48.10     28.63 o 
  -9   9   3       89.39       98.10     31.96 o 
  -8   9   3      315.44      241.42     35.78 o 
  -7   9   3       70.77       69.59     25.25 o 
  -6   9   3        4.98       28.82     18.97 o 
  -5   9   3     3414.81     3794.54     59.63 o 
  -4   9   3     1672.59     2037.50     33.07 o 
  -3   9   3       66.60       66.49     14.54 o 
  -2   9   3      220.36      234.27     18.43 o 
  -1   9   3      135.80      177.00     15.60 o 
   0   9   3      782.93      804.84     10.19 o 
   1   9   3       14.06       10.50     10.50 o 
   2   9   3       59.68       36.46     20.61 o 
   3   9   3       36.29       44.61     14.10 o 
   4   9   3      109.34      123.94     15.76 o 
   5   9   3        2.76        1.03     17.64 o 
   6   9   3      791.28      709.24     39.35 o 
   7   9   3       57.23       49.40     28.49 o 
   8   9   3        3.19        8.78     34.29 o 
  -9  10   3      166.21      118.61     34.33 o 
  -8  10   3        7.46       56.64     26.66 o 
  -7  10   3       35.01       10.93     22.36 o 
  -6  10   3        5.93        8.94     19.10 o 
  -5  10   3      145.06      151.17     27.09 o 
  -4  10   3       45.11       59.16     17.50 o 
  -3  10   3      293.11      396.13     27.61 o 
  -2  10   3      994.60      995.14     30.70 o 
  -1  10   3      674.37      808.46     18.51 o 
   0  10   3      164.05      166.51      9.52 o 
   1  10   3      640.19      836.64     30.33 o 
   2  10   3     1438.11     1492.99     43.97 o 
   3  10   3       20.04       15.92     15.92 o 
   4  10   3      154.23      195.59     22.40 o 
   5  10   3      212.70      247.24     25.22 o 
   6  10   3       23.62       65.21     27.18 o 
   7  10   3        2.14        2.02     32.72 o 
   8  10   3        0.45       64.72     34.65 o 
  -9  11   3        0.00       11.55     36.35 o 
  -8  11   3       12.95       52.30     28.06 o 
  -7  11   3      246.09      234.82     32.97 o 
  -6  11   3        8.49        7.59     20.34 o 
  -5  11   3       42.28       40.90     20.53 o 
  -4  11   3      724.08      539.63     51.34 o 
  -3  11   3       13.96       34.05     18.38 o 
  -2  11   3        1.45        4.81     15.43 o 
  -1  11   3     1208.78      959.89     33.55 o 
   0  11   3      166.78      186.50     17.01 o 
   1  11   3       22.51       19.96     16.03 o 
   2  11   3      150.12      193.19     19.94 o 
   3  11   3      394.83      431.49     32.06 o 
   4  11   3       86.51       74.71     22.80 o 
   5  11   3       17.60       13.98     24.33 o 
   6  11   3      179.65      161.89     32.68 o 
   7  11   3      192.47      168.45     40.08 o 
  -8  12   3        0.01       22.46     32.79 o 
  -7  12   3        0.06        8.47     25.23 o 
  -6  12   3      115.97       45.98     28.24 o 
  -5  12   3      696.62      609.87     37.23 o 
  -4  12   3      356.12      371.78     31.26 o 
  -3  12   3       11.97       13.04     19.79 o 
  -2  12   3      133.41      197.13     20.84 o 
  -1  12   3      228.97      243.98     26.58 o 
   0  12   3       21.51       15.51     11.64 o 
   1  12   3        0.42        6.62     20.28 o 
   2  12   3      419.37      433.54     32.25 o 
   3  12   3     4155.36     4721.82     80.89 o 
   4  12   3      266.52      275.12     30.40 o 
   5  12   3       24.33       53.00     25.09 o 
   6  12   3      196.62      207.20     36.53 o 
   7  12   3       37.68        0.00     42.35 o 
  -8  13   3       34.69       44.78     36.89 o 
  -7  13   3       36.18       66.48     30.13 o 
  -6  13   3      111.92      114.24     30.12 o 
  -5  13   3       16.46        1.41     25.59 o 
  -4  13   3       39.68       24.21     22.35 o 
  -3  13   3       28.48       29.49     26.49 o 
  -2  13   3      852.23      768.51     38.34 o 
  -1  13   3      192.36      118.96     24.13 o 
   0  13   3        0.60        5.50     12.74 o 
   1  13   3      532.06      711.77     28.55 o 
   2  13   3      643.11      609.08     38.74 o 
   3  13   3       36.64        2.64     30.41 o 
   4  13   3        7.79        9.27     26.52 o 
   5  13   3      166.18      235.59     42.07 o 
   6  13   3       75.68       84.11     31.96 o 
  -7  14   3        9.06       23.39     33.66 o 
  -6  14   3      105.62      103.76     36.62 o 
  -5  14   3      436.28      535.12     42.15 o 
  -4  14   3      451.22      563.54     35.23 o 
  -3  14   3        4.81       23.41     25.01 o 
  -2  14   3       57.60       49.66     24.39 o 
  -1  14   3      219.18      291.99     27.89 o 
   0  14   3      146.20      106.88     17.74 o 
   1  14   3       68.74       16.18     26.90 o 
   2  14   3      279.34      260.49     36.22 o 
   3  14   3      347.22      256.76     37.09 o 
   4  14   3        0.07        1.80     28.05 o 
   5  14   3       92.60       52.53     35.80 o 
   6  14   3       11.03       84.87     37.45 o 
  -7  15   3        0.05       19.05     35.48 o 
  -6  15   3        9.84       25.21     32.92 o 
  -5  15   3        3.71        3.84     33.27 o 
  -4  15   3      469.99      370.11     44.60 o 
  -3  15   3       31.13       54.56     27.95 o 
  -2  15   3        0.79       56.62     29.17 o 
  -1  15   3      235.22      250.07     33.62 o 
   0  15   3      162.49      233.62     22.40 o 
   1  15   3      436.92      414.29     41.16 o 
   2  15   3       51.10       31.14     33.96 o 
   3  15   3        0.00        7.21     31.64 o 
   4  15   3        4.75       14.20     31.99 o 
   5  15   3        7.33        7.17     39.77 o 
  -6  16   3      143.56      123.43     43.80 o 
  -5  16   3       21.23       37.51     37.51 o 
  -4  16   3       44.26        9.92     36.94 o 
  -3  16   3        2.53        9.35     30.30 o 
  -2  16   3      185.43      214.37     35.31 o 
  -1  16   3        4.60        6.93     28.59 o 
   0  16   3        0.25        8.83     22.73 o 
   1  16   3       53.34       32.42     34.06 o 
   2  16   3       13.49       18.73     31.08 o 
   3  16   3        0.18       31.73     31.73 o 
   4  16   3        1.32        0.31     31.12 o 
   5  16   3      109.16       77.43     46.17 o 
  -5  17   3      376.14      370.98     54.90 o 
  -4  17   3       74.85       34.34     40.90 o 
  -3  17   3        1.79       15.16     38.56 o 
  -2  17   3       53.36       43.68     30.23 o 
  -1  17   3      247.79      194.93     39.43 o 
   0  17   3       26.70       40.22     24.90 o 
   1  17   3        3.60       34.59     34.59 o 
   2  17   3       17.11       65.41     32.81 o 
   3  17   3       91.52       99.99     37.46 o 
   4  17   3        4.98       38.25     38.73 o 
  -4  18   3      105.60       49.62     44.57 o 
  -3  18   3       19.60       42.18     42.18 o 
  -2  18   3       54.55       45.57     44.37 o 
  -1  18   3      134.36      131.32     39.79 o 
   0  18   3        1.73        8.14     37.26 o 
   1  18   3       48.68       68.04     34.94 o 
   2  18   3       23.41        7.20     33.05 o 
   3  18   3       36.51       43.10     40.56 o 
  -2  19   3      246.04      159.17     52.30 o 
  -1  19   3       18.92       18.93     44.32 o 
   0  19   3        0.89       29.72     29.72 o 
   1  19   3        0.45       23.94     40.87 o 
 -10   0   4       19.28       28.98     20.32 o 
  -8   0   4      120.68      169.60     18.51 o 
  -6   0   4        0.29       20.07     20.06 o 
  -4   0   4      171.24      206.67     15.08 o 
  -2   0   4    12857.53    12727.03    221.39 o 
   0   0   4      602.47      532.34     37.82 o 
   2   0   4     3367.03     3622.18     29.56 o 
   4   0   4     4261.86     3569.74     43.85 o 
   6   0   4     2396.30     1995.32     54.99 o 
   8   0   4      302.75      296.07     22.76 o 
 -10   1   4       69.41       66.47     22.56 o 
  -9   1   4      102.02      189.81     24.41 o 
  -8   1   4        5.54        3.39     17.58 o 
  -7   1   4       11.94       15.82     15.82 o 
  -6   1   4     1703.42     1675.92     37.95 o 
  -5   1   4      177.63      191.49     17.95 o 
  -4   1   4      120.61      106.97      8.98 o 
  -3   1   4      132.34       67.67     18.56 o 
  -2   1   4        0.08       14.97      8.34 o 
  -1   1   4     2058.47     2359.85     27.93 o 
   0   1   4     1041.92     1116.74     15.34 o 
   1   1   4     1481.73     1637.04     11.92 o 
   2   1   4     4604.76     5112.61     48.79 o 
   3   1   4       45.78       22.66      8.53 o 
   4   1   4        0.07        1.16      8.87 o 
   5   1   4     1550.11     1235.60     33.54 o 
   6   1   4      318.33      337.59     13.56 o 
   7   1   4        6.98       19.61     19.61 o 
   8   1   4      167.58      149.65     21.99 o 
   9   1   4       41.90       96.49     21.09 o 
 -10   2   4      247.52      201.49     23.29 o 
  -9   2   4       26.25       30.09     24.04 o 
  -8   2   4      728.41      678.69     32.06 o 
  -7   2   4      382.09      451.54     17.75 o 
  -6   2   4        8.42       13.87     12.28 o 
  -5   2   4        9.37       17.01     10.33 o 
  -4   2   4      154.00      196.42     10.99 o 
  -3   2   4      695.30      730.81     12.28 o 
  -2   2   4     4846.91     5192.96      4.16 o 
  -1   2   4     5854.59     6459.49     37.58 o 
   0   2   4     5743.34     6354.36     20.45 o 
   1   2   4    12321.99    11435.03     57.09 o 
   2   2   4     3371.63     3497.33     44.88 o 
   3   2   4      118.99      123.08     13.51 o 
   4   2   4     1367.24     1453.45     36.94 o 
   5   2   4      160.97      155.46     14.17 o 
   6   2   4      512.26      481.99     30.97 o 
   7   2   4       57.58        4.35     21.04 o 
   8   2   4       58.59       54.88     20.98 o 
   9   2   4      228.17      225.30     28.05 o 
 -10   3   4       32.18       93.20     32.56 o 
  -9   3   4      660.84      869.02     53.26 o 
  -8   3   4      230.91      245.47     22.83 o 
  -7   3   4      382.83      356.19     21.05 o 
  -6   3   4      642.33      469.43     21.71 o 
  -5   3   4      104.11      104.30     12.75 o 
  -4   3   4      293.70      301.65     13.49 o 
  -3   3   4     4150.61     4600.50     23.57 o 
  -2   3   4     4003.59     4014.05     36.19 o 
  -1   3   4     7932.38     9067.94    224.58 o 
   0   3   4     6241.24     5691.71     27.47 o 
   1   3   4      229.93      206.44      5.36 o 
   2   3   4     1601.08     1989.52     28.37 o 
   3   3   4      279.68      223.26      8.49 o 
   4   3   4      281.57      309.78      9.84 o 
   5   3   4      707.62      818.19     29.72 o 
   6   3   4        9.51       13.39     19.67 o 
   7   3   4      190.75      222.79     27.46 o 
   8   3   4       23.27       10.81     21.48 o 
   9   3   4        9.86       33.31     23.62 o 
 -10   4   4       39.26       41.70     36.81 o 
  -9   4   4      499.07      554.91     54.02 o 
  -8   4   4       26.26       37.99     21.54 o 
  -7   4   4       32.95       17.77     15.48 o 
  -6   4   4      375.12      478.04     21.31 o 
  -5   4   4      883.37      790.35     23.57 o 
  -4   4   4      574.06      503.79      8.83 o 
  -3   4   4      708.45      776.24     21.38 o 
  -2   4   4     1754.80     1976.93     35.12 o 
  -1   4   4     2451.42     2578.77     28.61 o 
   0   4   4     1052.03     1021.02     10.52 o 
   1   4   4     3191.94     3123.65     32.29 o 
   2   4   4      545.43      619.76     17.63 o 
   3   4   4        5.57        8.70      8.70 o 
   4   4   4     1151.66     1394.84     32.61 o 
   5   4   4      129.74      122.16     18.28 o 
   6   4   4        5.16       35.42     17.64 o 
   7   4   4        1.58       35.09     19.45 o 
   8   4   4       44.45      116.64     24.63 o 
   9   4   4      208.20      230.21     31.36 o 
 -10   5   4       49.85       67.52     39.96 o 
  -9   5   4      281.10      383.75     42.63 o 
  -8   5   4      148.59      172.42     24.71 o 
  -7   5   4        5.31       26.69     15.24 o 
  -6   5   4      662.98      800.69     30.08 o 
  -5   5   4       59.25       39.13     11.97 o 
  -4   5   4        7.17        0.28     13.67 o 
  -3   5   4      132.79      133.92      9.17 o 
  -2   5   4     2806.61     2486.09     31.87 o 
  -1   5   4       92.57      101.06      9.10 o 
   0   5   4     2785.05     2431.13     21.32 o 
   1   5   4      327.60      262.19     11.45 o 
   2   5   4      127.99      105.17     23.41 o 
   3   5   4        0.06        0.53      9.82 o 
   4   5   4      839.86      627.85     12.40 o 
   5   5   4       13.88       55.86     15.12 o 
   6   5   4      172.96      156.77     22.93 o 
   7   5   4       46.42       67.61     20.63 o 
   8   5   4      606.66      608.19     38.82 o 
 -10   6   4      376.57      289.44     49.35 o 
  -9   6   4       48.67       79.37     34.77 o 
  -8   6   4        9.47       24.68     24.55 o 
  -7   6   4        8.04        8.22     17.35 o 
  -6   6   4     1496.73     1600.57     39.48 o 
  -5   6   4        8.63       27.27     13.52 o 
  -4   6   4        1.03        1.05      8.37 o 
  -3   6   4     2223.22     2014.36     38.21 o 
  -2   6   4      186.98      203.38     10.70 o 
  -1   6   4      675.59      673.78     18.92 o 
   0   6   4       45.50       55.18     15.33 o 
   1   6   4        0.08        2.41      7.04 o 
   2   6   4      858.27      772.69     25.75 o 
   3   6   4     1083.99     1052.08     27.16 o 
   4   6   4      304.53      278.40     11.91 o 
   5   6   4        1.18        7.72     15.86 o 
   6   6   4        5.35       16.32     16.32 o 
   7   6   4      119.21      217.64     26.59 o 
   8   6   4        1.49        1.68     23.87 o 
 -10   7   4      130.84      184.67     44.35 o 
  -9   7   4      326.35      273.98     38.24 o 
  -8   7   4       22.23        5.25     21.92 o 
  -7   7   4     1361.21     1328.57     43.87 o 
  -6   7   4     1926.88     2098.77     46.83 o 
  -5   7   4     1756.22     1946.31     31.07 o 
  -4   7   4       44.49       17.83     11.73 o 
  -3   7   4     1654.72     1743.62      8.69 o 
  -2   7   4       68.99      107.44     15.26 o 
  -1   7   4      933.17     1033.77     18.44 o 
   0   7   4       88.69       71.66     13.72 o 
   1   7   4     1585.69     1589.70     21.23 o 
   2   7   4      547.98      638.47     16.32 o 
   3   7   4        0.90        4.83     10.58 o 
   4   7   4       26.29       36.52     13.29 o 
   5   7   4      553.97      490.48     16.43 o 
   6   7   4       28.59       69.25     19.13 o 
   7   7   4      223.13      232.87     32.45 o 
   8   7   4       40.97       16.66     30.96 o 
 -10   8   4       18.20       24.06     37.40 o 
  -9   8   4       13.07       25.80     31.50 o 
  -8   8   4        0.41       24.32     24.32 o 
  -7   8   4      565.48      670.01     36.63 o 
  -6   8   4      267.83      280.97     24.33 o 
  -5   8   4     1285.46     1426.60     42.00 o 
  -4   8   4      348.28      240.71     17.76 o 
  -3   8   4      771.38      670.50     23.35 o 
  -2   8   4       28.15       11.98     11.23 o 
  -1   8   4     2057.41     2038.29     24.60 o 
   0   8   4       22.38       23.42      7.43 o 
   1   8   4      194.01      209.29     18.82 o 
   2   8   4      159.72      173.59     14.62 o 
   3   8   4        0.04       12.47     12.47 o 
   4   8   4        9.35       10.03     14.11 o 
   5   8   4        3.50       13.70     16.89 o 
   6   8   4      163.05      244.71     30.37 o 
   7   8   4        3.85       58.65     27.43 o 
   8   8   4       28.19       31.22     32.41 o 
  -9   9   4        1.55       54.69     29.01 o 
  -8   9   4       19.14       21.63     27.68 o 
  -7   9   4       14.51        3.75     22.05 o 
  -6   9   4      143.09      145.61     21.98 o 
  -5   9   4      496.38      612.20     35.57 o 
  -4   9   4        1.84       30.52     14.01 o 
  -3   9   4     1150.40      943.10     29.97 o 
  -2   9   4      314.06      353.15     19.89 o 
  -1   9   4       48.08       41.82     14.03 o 
   0   9   4      387.78      410.19     18.58 o 
   1   9   4       81.39       68.85     12.38 o 
   2   9   4      239.96      237.82     19.32 o 
   3   9   4        6.96        5.53     12.12 o 
   4   9   4      228.54      280.96     23.40 o 
   5   9   4     1223.32     1142.37     45.78 o 
   6   9   4      137.74       87.06     30.01 o 
   7   9   4       17.10        9.42     32.21 o 
   8   9   4       24.11       23.69     32.16 o 
  -9  10   4        1.02       10.45     30.92 o 
  -8  10   4        1.10       30.29     30.29 o 
  -7  10   4       17.32       22.05     23.89 o 
  -6  10   4       36.22       10.33     22.82 o 
  -5  10   4       50.48        9.79     19.28 o 
  -4  10   4        9.16        5.20     15.75 o 
  -3  10   4        0.89        0.82     14.58 o 
  -2  10   4       51.39      106.87     27.15 o 
  -1  10   4        9.81       20.66     14.37 o 
   0  10   4      538.42      436.70     34.78 o 
   1  10   4      463.81      349.23     22.21 o 
   2  10   4      328.41      485.25     18.16 o 
   3  10   4      523.92      464.73     26.53 o 
   4  10   4      271.57      342.18     28.40 o 
   5  10   4       69.50       88.33     24.80 o 
   6  10   4      171.04      217.36     34.16 o 
   7  10   4       57.06       19.55     35.23 o 
  -9  11   4       12.25        9.15     33.04 o 
  -8  11   4       47.27       40.75     28.19 o 
  -7  11   4        4.24       26.58     26.58 o 
  -6  11   4       12.89       22.07     24.72 o 
  -5  11   4       79.04       18.45     18.45 o 
  -4  11   4      472.01      505.98     17.77 o 
  -3  11   4       43.81       54.95     21.74 o 
  -2  11   4      554.58      473.13     28.16 o 
  -1  11   4      942.03     1004.05     28.47 o 
   0  11   4       20.33        0.27     18.36 o 
   1  11   4      241.29      229.01     21.79 o 
   2  11   4      595.60      677.82     23.83 o 
   3  11   4       51.71       48.78     23.20 o 
   4  11   4      485.42      390.20     32.15 o 
   5  11   4       40.48       67.14     26.01 o 
   6  11   4      164.61      168.26     39.68 o 
   7  11   4      156.15      116.08     45.58 o 
  -8  12   4       10.09        4.01     29.41 o 
  -7  12   4       33.00       17.20     30.85 o 
  -6  12   4        0.50        1.41     25.72 o 
  -5  12   4      331.41      383.29     34.91 o 
  -4  12   4       21.93       30.86     28.94 o 
  -3  12   4      773.05      898.97     33.10 o 
  -2  12   4     1480.06     1705.66     38.85 o 
  -1  12   4       67.25       73.01     18.75 o 
   0  12   4      166.11      213.82     15.80 o 
   1  12   4      632.15      718.10     34.61 o 
   2  12   4       91.31      107.13     26.54 o 
   3  12   4       37.87       50.92     30.31 o 
   4  12   4        7.52        8.85     27.79 o 
   5  12   4      152.06       89.42     33.21 o 
   6  12   4       30.60       37.01     37.01 o 
   7  12   4       11.30       14.08     44.31 o 
  -8  13   4        5.47       38.46     36.16 o 
  -7  13   4       81.93       29.16     36.30 o 
  -6  13   4      312.85      369.80     34.65 o 
  -5  13   4       45.62       35.51     31.18 o 
  -4  13   4       32.27       25.06     25.06 o 
  -3  13   4      575.52      652.49     42.40 o 
  -2  13   4       91.65       63.95     26.38 o 
  -1  13   4       16.86       17.10     18.76 o 
   0  13   4      309.40      394.25     15.57 o 
   1  13   4       52.73       55.71     24.79 o 
   2  13   4      504.96      550.87     39.46 o 
   3  13   4       24.56        1.45     29.80 o 
   4  13   4       35.40       61.39     25.14 o 
   5  13   4      119.45      121.06     40.85 o 
   6  13   4       25.62       33.21     39.06 o 
  -7  14   4       51.15      104.28     40.16 o 
  -6  14   4        3.57       26.75     32.59 o 
  -5  14   4        0.13       42.56     30.18 o 
  -4  14   4      524.47      351.76     41.96 o 
  -3  14   4        5.25       14.25     27.04 o 
  -2  14   4        6.22       13.65     23.54 o 
  -1  14   4       42.45       51.87     24.06 o 
   0  14   4       47.05       73.13     16.06 o 
   1  14   4      391.73      397.50     38.49 o 
   2  14   4     1011.97     1133.44     55.96 o 
   3  14   4        0.81       19.97     30.63 o 
   4  14   4       44.09       39.52     34.97 o 
   5  14   4       87.05       93.38     36.47 o 
   6  14   4       56.98       69.29     44.62 o 
  -7  15   4       20.19        7.34     38.48 o 
  -6  15   4       43.35        2.14     35.38 o 
  -5  15   4       26.39       41.07     36.30 o 
  -4  15   4      211.80      237.35     39.69 o 
  -3  15   4       45.99       63.18     32.88 o 
  -2  15   4        7.29        0.00     28.83 o 
  -1  15   4       40.81       62.04     27.76 o 
   0  15   4      125.17      162.02     27.97 o 
   1  15   4        1.15        6.35     27.67 o 
   2  15   4      286.48      381.38     44.36 o 
   3  15   4       21.44       33.29     33.29 o 
   4  15   4       50.99       83.80     36.41 o 
   5  15   4      144.54      113.78     45.86 o 
  -6  16   4       49.76       61.33     42.18 o 
  -5  16   4      364.62      332.70     50.35 o 
  -4  16   4       70.47      111.18     38.51 o 
  -3  16   4       10.72       31.77     31.77 o 
  -2  16   4      387.31      376.46     41.83 o 
  -1  16   4       14.52        5.34     29.80 o 
   0  16   4      110.02      166.16     25.46 o 
   1  16   4       31.85       18.37     33.67 o 
   2  16   4      147.94      211.09     34.20 o 
   3  16   4       87.68       47.51     35.03 o 
   4  16   4       92.95       87.10     39.05 o 
  -5  17   4       80.72       78.96     45.86 o 
  -4  17   4       71.50       73.39     44.22 o 
  -3  17   4       13.12       33.39     36.80 o 
  -2  17   4       25.92        6.47     36.39 o 
  -1  17   4       76.73       58.35     37.43 o 
   0  17   4      205.02      182.89     28.47 o 
   1  17   4      153.61       88.23     37.42 o 
   2  17   4        0.95        6.57     34.40 o 
   3  17   4       56.96        7.36     37.96 o 
  -4  18   4        7.33        8.15     42.20 o 
  -3  18   4      184.71      193.72     46.11 o 
  -2  18   4      134.75      162.37     47.04 o 
  -1  18   4      125.47      103.21     43.26 o 
   0  18   4        2.04       41.18     32.09 o 
   1  18   4       17.70        7.08     39.98 o 
   2  18   4        2.70       17.37     36.11 o 
  -1  19   4        0.00       10.99     43.24 o 
   0  19   4        1.89        8.41     67.72 o 
 -11   0   5        6.74       46.98     28.15 o 
  -9   0   5      119.67      171.76     27.53 o 
  -7   0   5        7.80       13.82     17.67 o 
  -5   0   5     2944.47     2793.26     50.66 o 
  -3   0   5     4238.32     3190.43     33.34 o 
  -1   0   5     3427.33     3543.27     23.08 o 
   1   0   5     3672.25     4063.53     21.51 o 
   3   0   5       10.25        8.55      8.55 o 
   5   0   5      871.23      821.50     11.20 o 
   7   0   5      287.21      237.59     20.63 o 
 -11   1   5       96.16       53.17     27.34 o 
 -10   1   5        0.45        9.86     22.67 o 
  -9   1   5        6.47       56.72     25.51 o 
  -8   1   5      578.01      649.65     32.60 o 
  -7   1   5      363.71      262.18     24.44 o 
  -6   1   5        4.31        3.25     15.61 o 
  -5   1   5     1555.07     1922.60     33.35 o 
  -4   1   5      100.83       50.25      8.22 o 
  -3   1   5     1644.40     1492.87     22.52 o 
  -2   1   5      668.65      834.67     20.38 o 
  -1   1   5      333.22      296.33     13.75 o 
   0   1   5    11648.15    10291.25    227.95 o 
   1   1   5      521.28      492.88     15.26 o 
   2   1   5      170.81      178.71      8.83 o 
   3   1   5     1613.38     1374.77     28.91 o 
   4   1   5        7.69        8.62     10.84 o 
   5   1   5      425.85      450.57     25.71 o 
   6   1   5     1306.14     1251.68     17.61 o 
   7   1   5       22.59       27.89     16.61 o 
   8   1   5       99.47       75.79     18.20 o 
 -10   2   5        0.69       22.45     23.60 o 
  -9   2   5      332.11      400.74     42.40 o 
  -8   2   5       26.59        3.95     20.34 o 
  -7   2   5     1281.97     1549.07     30.79 o 
  -6   2   5     1175.44     1336.82     30.59 o 
  -5   2   5      311.54      380.39     16.77 o 
  -4   2   5     2849.41     3139.20     36.39 o 
  -3   2   5        1.38        8.34     14.78 o 
  -2   2   5     1754.60     1461.95     21.50 o 
  -1   2   5      127.32      118.03      6.91 o 
   0   2   5       32.99       10.99      8.25 o 
   1   2   5      908.40      877.67     16.25 o 
   2   2   5       58.41       65.32     12.55 o 
   3   2   5       38.72       15.72      9.05 o 
   4   2   5     1253.89     1342.44     33.64 o 
   5   2   5       22.85        0.30     20.89 o 
   6   2   5      101.08      127.36     21.83 o 
   7   2   5      172.97      162.29     21.47 o 
   8   2   5        4.26       40.80     16.49 o 
 -10   3   5       84.47       96.34     40.18 o 
  -9   3   5      226.42      187.07     28.00 o 
  -8   3   5     1053.46     1121.22     41.15 o 
  -7   3   5       18.32       14.11     19.98 o 
  -6   3   5      124.05      105.36     14.58 o 
  -5   3   5     1708.09     1358.40     29.93 o 
  -4   3   5        1.76        3.01     10.71 o 
  -3   3   5       11.18       12.59     12.59 o 
  -2   3   5     1061.50     1119.56     32.33 o 
  -1   3   5     1481.33     1631.00     23.65 o 
   0   3   5     2194.16     2502.62    102.71 o 
   1   3   5        2.96        0.01      8.78 o 
   2   3   5       11.02        7.23      9.16 o 
   3   3   5      259.35      241.84     15.18 o 
   4   3   5        4.68        9.71     12.75 o 
   5   3   5       41.07        7.67     14.82 o 
   6   3   5      329.45      340.94     26.37 o 
   7   3   5        8.66       27.43     20.12 o 
   8   3   5        7.34        7.94     19.92 o 
 -10   4   5        0.32       35.73     35.73 o 
  -9   4   5       75.23       27.50     26.44 o 
  -8   4   5      136.51      181.83     29.46 o 
  -7   4   5      157.15      119.23     21.71 o 
  -6   4   5     1925.57     1715.66     39.68 o 
  -5   4   5      552.28      569.36     22.12 o 
  -4   4   5     2338.10     2580.55     28.25 o 
  -3   4   5      478.24      446.24     11.22 o 
  -2   4   5      958.22      893.72     10.93 o 
  -1   4   5      245.74      315.52     12.68 o 
   0   4   5      447.03      411.83      9.88 o 
   1   4   5      249.80      293.29     10.89 o 
   2   4   5      278.50      315.39     15.02 o 
   3   4   5       87.52      102.39     20.03 o 
   4   4   5      490.41      571.85     25.85 o 
   5   4   5      414.12      333.20     18.32 o 
   6   4   5        8.73       28.02     16.84 o 
   7   4   5        2.66       49.87     21.95 o 
   8   4   5       91.76       97.66     26.52 o 
 -10   5   5       32.83       32.06     32.65 o 
  -9   5   5      109.24      183.70     28.69 o 
  -8   5   5      258.36      325.83     30.87 o 
  -7   5   5      266.78      283.56     19.82 o 
  -6   5   5      252.03      219.04     19.80 o 
  -5   5   5      977.78      997.71     29.28 o 
  -4   5   5       76.34       76.63      9.32 o 
  -3   5   5     5426.61     5129.55     12.11 o 
  -2   5   5     2214.06     2380.36     26.96 o 
  -1   5   5     1403.74     1738.73     30.25 o 
   0   5   5      975.54      807.93     15.09 o 
   1   5   5      622.78      513.56     16.91 o 
   2   5   5       50.64       27.03      9.76 o 
   3   5   5     2491.95     3028.65     38.91 o 
   4   5   5        0.13       17.97     13.26 o 
   5   5   5        4.51        3.71     14.40 o 
   6   5   5       32.38       72.04     21.48 o 
   7   5   5        0.07        9.62     22.13 o 
   8   5   5        0.26       42.94     22.48 o 
 -10   6   5        6.04       12.26     34.00 o 
  -9   6   5       18.40       12.10     26.35 o 
  -8   6   5       64.36      108.91     24.57 o 
  -7   6   5      144.01       67.71     20.74 o 
  -6   6   5        7.52       16.70     21.97 o 
  -5   6   5       94.87       83.47     23.06 o 
  -4   6   5      944.38     1051.88     29.14 o 
  -3   6   5      711.79      794.93     26.32 o 
  -2   6   5     6584.04     7209.65     49.15 o 
  -1   6   5     2692.30     3226.38     40.30 o 
   0   6   5      281.39      318.48      5.59 o 
   1   6   5      280.90      320.73     15.75 o 
   2   6   5        0.34        0.43     16.33 o 
   3   6   5        0.09       12.36     12.36 o 
   4   6   5       10.87        8.06     14.04 o 
   5   6   5      106.42       72.58     19.20 o 
   6   6   5      359.17      355.06     28.16 o 
   7   6   5      349.90      334.12     25.33 o 
   8   6   5       99.31      106.71     28.18 o 
 -10   7   5      308.81      389.83     39.73 o 
  -9   7   5       83.89       24.41     28.57 o 
  -8   7   5       21.05        8.98     24.60 o 
  -7   7   5      733.04      774.84     36.06 o 
  -6   7   5       63.66       55.25     19.28 o 
  -5   7   5      517.15      650.56     27.33 o 
  -4   7   5      499.24      411.21     21.00 o 
  -3   7   5        0.20       27.95     12.61 o 
  -2   7   5      104.67      177.98     15.38 o 
  -1   7   5       60.53       75.58     12.30 o 
   0   7   5       79.32       45.30     10.91 o 
   1   7   5      306.26      303.23     18.89 o 
   2   7   5      415.22      429.82     19.28 o 
   3   7   5     1033.95     1054.63     34.78 o 
   4   7   5       90.03      108.60     21.32 o 
   5   7   5       30.06       25.97     20.38 o 
   6   7   5       17.92       22.35     22.35 o 
   7   7   5      104.03      108.30     26.08 o 
   8   7   5        0.70       36.96     28.81 o 
 -10   8   5      203.80      206.56     44.35 o 
  -9   8   5        3.05       12.31     27.16 o 
  -8   8   5       40.63       65.57     24.79 o 
  -7   8   5      401.49      465.12     33.58 o 
  -6   8   5      886.63     1053.60     32.36 o 
  -5   8   5       21.13       32.68     19.17 o 
  -4   8   5      906.63     1001.60     31.38 o 
  -3   8   5      684.08      769.96     21.70 o 
  -2   8   5        4.93       31.75     13.52 o 
  -1   8   5     2285.19     2685.63     43.06 o 
   0   8   5        2.02        8.56      8.92 o 
   1   8   5      925.77      939.30     15.04 o 
   2   8   5     1331.32     1423.67     35.47 o 
   3   8   5      330.82      340.34     27.06 o 
   4   8   5      104.92      102.48     20.35 o 
   5   8   5       15.64       10.81     19.57 o 
   6   8   5       26.52       50.78     28.75 o 
   7   8   5       25.70        1.87     30.29 o 
  -9   9   5       71.93        9.47     33.14 o 
  -8   9   5      314.98      333.56     35.13 o 
  -7   9   5       85.27       72.15     25.16 o 
  -6   9   5      671.30      656.82     35.64 o 
  -5   9   5        0.87       11.86     17.58 o 
  -4   9   5        2.80       14.50     14.50 o 
  -3   9   5      547.38      623.59     13.63 o 
  -2   9   5        5.34        1.86     15.44 o 
  -1   9   5      166.41      121.00     17.07 o 
   0   9   5     4284.98     5085.39     36.84 o 
   1   9   5      102.64       56.89     15.55 o 
   2   9   5       14.95       60.84     13.67 o 
   3   9   5      441.59      533.21     22.30 o 
   4   9   5      261.57      317.50     27.81 o 
   5   9   5      139.96      167.27     29.24 o 
   6   9   5      421.29      534.99     43.17 o 
   7   9   5        0.01        6.33     35.11 o 
  -9  10   5        0.00       86.98     31.31 o 
  -8  10   5       46.67       32.20     32.20 o 
  -7  10   5       86.30       74.89     26.54 o 
  -6  10   5      121.03      156.77     27.51 o 
  -5  10   5      163.85      211.63     18.17 o 
  -4  10   5      320.92      363.09     16.64 o 
  -3  10   5      170.76      131.43     19.06 o 
  -2  10   5      102.20       94.13     15.13 o 
  -1  10   5     1039.18     1183.98     37.60 o 
   0  10   5     1453.06     1320.81     27.48 o 
   1  10   5        5.41        0.27     19.57 o 
   2  10   5      415.03      426.12     28.65 o 
   3  10   5        1.44       11.39     18.12 o 
   4  10   5      816.15      862.91     42.38 o 
   5  10   5       75.14       29.23     26.33 o 
   6  10   5        7.33       22.87     32.17 o 
   7  10   5      269.29      215.36     44.99 o 
  -9  11   5       90.77       20.31     38.14 o 
  -8  11   5       13.57       30.18     30.18 o 
  -7  11   5        0.43        1.62     26.96 o 
  -6  11   5       51.76       21.69     24.06 o 
  -5  11   5      305.80      354.85     23.73 o 
  -4  11   5     1045.19      940.37     42.10 o 
  -3  11   5      372.96      417.57     22.35 o 
  -2  11   5      300.83      374.87     16.63 o 
  -1  11   5       33.94       32.87     17.97 o 
   0  11   5       18.26        4.74     11.79 o 
   1  11   5      236.65      296.81     24.39 o 
   2  11   5      465.44      490.06     34.04 o 
   3  11   5      107.68       85.46     21.33 o 
   4  11   5       65.47       28.45     27.04 o 
   5  11   5      180.10      194.64     35.62 o 
   6  11   5        1.15        6.61     32.18 o 
   7  11   5       35.22       40.53     37.08 o 
  -8  12   5      116.67      106.43     37.37 o 
  -7  12   5      121.81      195.71     33.26 o 
  -6  12   5       56.48        7.60     28.41 o 
  -5  12   5      322.56      324.90     41.44 o 
  -4  12   5      958.97     1098.77     45.03 o 
  -3  12   5       84.52       67.60     23.24 o 
  -2  12   5      594.55      430.56     30.07 o 
  -1  12   5      778.80      816.64     36.36 o 
   0  12   5        4.04       18.48     16.63 o 
   1  12   5       58.20       26.67     25.88 o 
   2  12   5      437.84      413.54     33.55 o 
   3  12   5       25.02        2.79     23.19 o 
   4  12   5        4.43        1.72     29.61 o 
   5  12   5       10.79       10.02     30.72 o 
   6  12   5       20.53       18.70     41.97 o 
  -8  13   5       93.63      148.08     40.28 o 
  -7  13   5       86.02      129.84     30.08 o 
  -6  13   5      464.69      529.93     37.51 o 
  -5  13   5        4.91       23.13     27.38 o 
  -4  13   5       44.55        1.43     27.97 o 
  -3  13   5      210.27      290.63     26.47 o 
  -2  13   5       33.93       58.62     21.34 o 
  -1  13   5        0.27        3.52     24.26 o 
   0  13   5      182.01      187.07     16.01 o 
   1  13   5       22.03       17.57     21.96 o 
   2  13   5       20.01       71.90     27.78 o 
   3  13   5       16.32        0.00     28.16 o 
   4  13   5        3.43        5.57     31.72 o 
   5  13   5        5.23       27.43     33.64 o 
   6  13   5       39.89      113.29     42.61 o 
  -7  14   5        5.51       29.13     35.59 o 
  -6  14   5      190.45      216.36     36.97 o 
  -5  14   5        2.33       65.45     29.76 o 
  -4  14   5      837.94      681.88     50.15 o 
  -3  14   5       72.87       62.64     29.93 o 
  -2  14   5       55.56       25.45     24.54 o 
  -1  14   5        0.35        4.12     22.58 o 
   0  14   5       14.64       18.63     17.25 o 
   1  14   5        4.68        2.87     22.99 o 
   2  14   5        6.09        1.51     27.28 o 
   3  14   5       52.87       84.95     30.40 o 
   4  14   5      424.94      271.65     45.78 o 
   5  14   5        0.33       70.10     36.41 o 
  -7  15   5       10.54       42.75     41.37 o 
  -6  15   5        0.28       27.09     38.54 o 
  -5  15   5      142.12      161.81     44.41 o 
  -4  15   5       18.96       34.13     34.13 o 
  -3  15   5        0.43       34.56     28.77 o 
  -2  15   5       46.53       13.08     29.09 o 
  -1  15   5      235.45      170.21     32.28 o 
   0  15   5      286.13      300.53     27.94 o 
   1  15   5       94.71      137.43     33.59 o 
   2  15   5       60.97       52.66     34.04 o 
   3  15   5       90.41      109.28     40.58 o 
   4  15   5        2.57       48.64     34.95 o 
  -6  16   5       74.75       61.14     48.24 o 
  -5  16   5       85.76       90.38     39.52 o 
  -4  16   5       94.02       91.72     44.08 o 
  -3  16   5        6.53        1.93     31.75 o 
  -2  16   5        3.90       32.71     32.71 o 
  -1  16   5      156.57      235.86     37.66 o 
   0  16   5       64.18       19.20     29.67 o 
   1  16   5        1.15       13.16     33.41 o 
   2  16   5      212.30      228.61     44.91 o 
   3  16   5       43.87       20.93     35.93 o 
   4  16   5       13.08       71.08     42.55 o 
  -5  17   5      229.31      337.50     49.36 o 
  -4  17   5       39.37       17.21     41.26 o 
  -3  17   5        5.61       27.59     38.64 o 
  -2  17   5       22.38      103.33     33.70 o 
  -1  17   5      162.63      175.44     42.49 o 
   0  17   5       13.76       13.84     24.56 o 
   1  17   5        1.21       47.38     34.08 o 
   2  17   5       71.47       85.94     41.85 o 
   3  17   5      210.75      149.24     41.86 o 
  -3  18   5        3.65       10.56     42.96 o 
  -2  18   5       78.21      108.68     45.10 o 
  -1  18   5      143.07      105.63     43.42 o 
   0  18   5       38.57       32.14     65.44 o 
   1  18   5        7.97       31.67     39.59 o 
 -10   0   6      428.39      495.32     41.10 o 
  -8   0   6      485.75      642.89     45.64 o 
  -6   0   6      899.83     1001.83     26.10 o 
  -4   0   6     2682.86     2907.01     39.27 o 
  -2   0   6       14.83        8.65      8.65 o 
   0   0   6      830.49      798.16     17.43 o 
   2   0   6     1504.87     1731.27     31.04 o 
   4   0   6      851.23      730.75     25.01 o 
   6   0   6     2837.56     2999.03     51.94 o 
   8   0   6       77.46       90.79     11.37 o 
 -11   1   6       74.95      110.72     34.06 o 
 -10   1   6      335.71      309.77     47.64 o 
  -9   1   6        3.43       49.93     36.76 o 
  -8   1   6      142.81       71.44     26.97 o 
  -7   1   6       32.25       38.38     17.99 o 
  -6   1   6      171.60      126.41     23.01 o 
  -5   1   6      940.14     1011.19     21.91 o 
  -4   1   6        2.35        5.35      9.59 o 
  -3   1   6       13.57        4.70     10.01 o 
  -2   1   6       94.70       82.40      8.38 o 
  -1   1   6      166.84      201.13     15.30 o 
   0   1   6     1422.11     1245.75     17.23 o 
   1   1   6       25.36       23.32     27.10 o 
   2   1   6        2.45        1.08     11.08 o 
   3   1   6      424.39      393.22     14.65 o 
   4   1   6       47.00       15.11     11.95 o 
   5   1   6      829.35      705.89     30.53 o 
   6   1   6      213.39      261.34     27.87 o 
   7   1   6        0.50        7.56     14.93 o 
   8   1   6       31.52       31.33     15.81 o 
 -10   2   6       61.18       13.67     38.38 o 
  -9   2   6      648.79      578.26     43.91 o 
  -8   2   6      937.76      766.76     37.09 o 
  -7   2   6      119.91      113.25     16.58 o 
  -6   2   6     1259.13      979.43     29.51 o 
  -5   2   6     1331.04     1463.85     25.59 o 
  -4   2   6       13.94       46.76     10.90 o 
  -3   2   6       90.91       89.33      8.47 o 
  -2   2   6     9536.20    10203.08     46.05 o 
  -1   2   6      604.08      526.12     21.81 o 
   0   2   6     2581.94     2260.31     22.37 o 
   1   2   6     1220.16      978.91     23.71 o 
   2   2   6     1419.07     1291.12     29.21 o 
   3   2   6      588.20      540.33     22.91 o 
   4   2   6        7.10        6.26     16.55 o 
   5   2   6     1602.86     1835.44     14.62 o 
   6   2   6       30.84       19.75     19.00 o 
   7   2   6        1.47        5.47     17.60 o 
   8   2   6      128.78       99.16     22.22 o 
 -10   3   6       10.69       18.77     24.24 o 
  -9   3   6       11.57       43.70     24.18 o 
  -8   3   6        0.23       60.34     20.33 o 
  -7   3   6      203.09      284.13     23.50 o 
  -6   3   6      229.72      188.66     17.10 o 
  -5   3   6     1980.36     2281.32     39.18 o 
  -4   3   6        7.35       14.68     10.31 o 
  -3   3   6     2985.99     3042.12     37.51 o 
  -2   3   6     2040.70     1972.44     29.72 o 
  -1   3   6       88.92       81.44      7.99 o 
   0   3   6     1615.46     1777.22     15.21 o 
   1   3   6      267.23      172.97     12.86 o 
   2   3   6     3437.05     3657.28     47.81 o 
   3   3   6       71.02       12.98     12.98 o 
   4   3   6       11.86        0.78     14.86 o 
   5   3   6      264.85      253.09     24.40 o 
   6   3   6        9.15       52.71     18.06 o 
   7   3   6       10.98       10.83     18.80 o 
   8   3   6       26.11        0.00     19.53 o 
 -10   4   6       65.00       65.32     27.58 o 
  -9   4   6        0.06       12.21     26.27 o 
  -8   4   6        2.15       47.79     22.00 o 
  -7   4   6       18.76        8.24     19.49 o 
  -6   4   6      394.47      530.58     14.38 o 
  -5   4   6      206.70      128.23     24.01 o 
  -4   4   6     3739.84     4406.82     42.51 o 
  -3   4   6     1186.13     1430.99      9.05 o 
  -2   4   6     1176.21     1001.78     12.50 o 
  -1   4   6      512.34      563.55     10.52 o 
   0   4   6       90.33       95.63      6.49 o 
   1   4   6     1454.01     1198.15     25.94 o 
   2   4   6       20.60       51.75     15.45 o 
   3   4   6      294.15      333.46     31.41 o 
   4   4   6     1127.34     1488.31     29.22 o 
   5   4   6      259.21      250.86     21.90 o 
   6   4   6       65.49       93.22     23.48 o 
   7   4   6       10.89       27.71     21.95 o 
   8   4   6        8.45       64.80     22.95 o 
 -10   5   6       15.97       36.53     28.46 o 
  -9   5   6        1.15       52.59     27.89 o 
  -8   5   6      138.69      122.84     24.02 o 
  -7   5   6     1218.83     1017.48     38.85 o 
  -6   5   6       93.19      113.98     19.18 o 
  -5   5   6      178.57      211.04     17.10 o 
  -4   5   6      310.89      437.24     24.32 o 
  -3   5   6     1449.31     1595.62     33.59 o 
  -2   5   6     7541.44     7107.50     73.71 o 
  -1   5   6      292.19      344.77     15.73 o 
   0   5   6     1076.75     1287.35     14.89 o 
   1   5   6      825.04      792.04     23.67 o 
   2   5   6     1190.84     1272.19     34.06 o 
   3   5   6      166.13      111.85     16.28 o 
   4   5   6      178.89      129.75     24.78 o 
   5   5   6       95.09      102.10     19.50 o 
   6   5   6      865.45     1064.05     43.99 o 
   7   5   6        0.40        8.57     20.29 o 
   8   5   6        4.22       19.13     25.89 o 
 -10   6   6       25.98       37.43     33.46 o 
  -9   6   6       28.45       28.68     29.33 o 
  -8   6   6       89.76      136.07     27.43 o 
  -7   6   6      605.76      557.83     34.87 o 
  -6   6   6      555.32      537.41     29.31 o 
  -5   6   6      328.46      412.53     19.18 o 
  -4   6   6        0.71        7.61     12.76 o 
  -3   6   6      230.47      227.25     25.46 o 
  -2   6   6     3104.56     3494.24     49.34 o 
  -1   6   6       39.20       63.55     14.99 o 
   0   6   6      249.63      274.02      8.14 o 
   1   6   6       15.87       18.25     13.55 o 
   2   6   6     2683.06     2336.70     43.94 o 
   3   6   6     1336.40     1228.40     35.77 o 
   4   6   6      309.62      323.83     24.20 o 
   5   6   6      575.38      458.99     29.67 o 
   6   6   6        1.43       22.57     22.57 o 
   7   6   6       68.12       33.17     26.89 o 
 -10   7   6      131.15      184.81     37.54 o 
  -9   7   6       86.95       28.72     28.72 o 
  -8   7   6       86.68       37.54     21.98 o 
  -7   7   6        0.02       13.49     21.37 o 
  -6   7   6      940.77     1115.36     40.12 o 
  -5   7   6      391.52      584.18     28.47 o 
  -4   7   6      115.58      146.56     16.91 o 
  -3   7   6       84.70       64.40     14.62 o 
  -2   7   6     1536.54     1834.71     29.08 o 
  -1   7   6      917.06      891.07     26.66 o 
   0   7   6      168.49      192.95     10.00 o 
   1   7   6      736.81      888.31     34.61 o 
   2   7   6        9.43        9.06     12.84 o 
   3   7   6        1.09       40.01     15.63 o 
   4   7   6       11.51       10.18     18.46 o 
   5   7   6       50.24       45.56     23.63 o 
   6   7   6      387.94      332.26     33.33 o 
   7   7   6       23.74       14.08     26.94 o 
 -10   8   6        0.24       36.31     36.31 o 
  -9   8   6      302.38      367.56     39.49 o 
  -8   8   6        0.91       20.28     25.14 o 
  -7   8   6      748.05      915.08     33.27 o 
  -6   8   6      388.93      442.10     32.63 o 
  -5   8   6      114.24      108.72     17.90 o 
  -4   8   6       90.99       60.19     15.18 o 
  -3   8   6      162.53      209.86     19.18 o 
  -2   8   6      880.10      653.47     26.26 o 
  -1   8   6      328.45      399.99     15.55 o 
   0   8   6       44.03       31.04      9.19 o 
   1   8   6     3471.89     4328.45     42.40 o 
   2   8   6      122.59      108.12     16.82 o 
   3   8   6       10.26       10.14     15.93 o 
   4   8   6      296.05      281.58     25.86 o 
   5   8   6      165.87      216.66     29.77 o 
   6   8   6      288.53      277.27     41.52 o 
   7   8   6       29.02        5.87     34.62 o 
  -9   9   6       11.73       34.49     30.71 o 
  -8   9   6       41.28       12.68     25.38 o 
  -7   9   6        9.53       22.66     25.13 o 
  -6   9   6      620.07      777.46     40.87 o 
  -5   9   6      406.30      433.96     23.32 o 
  -4   9   6       85.83       41.04     17.42 o 
  -3   9   6       63.82       19.86     15.39 o 
  -2   9   6      539.29      523.23     25.34 o 
  -1   9   6      340.93      296.83     20.98 o 
   0   9   6       43.52       56.80     11.03 o 
   1   9   6      993.60     1102.08     29.05 o 
   2   9   6        7.80       14.84     16.09 o 
   3   9   6        1.99        1.05     18.35 o 
   4   9   6      136.77      113.79     27.35 o 
   5   9   6      495.43      514.58     38.52 o 
   6   9   6        2.87       55.84     32.58 o 
   7   9   6        5.25       34.85     34.85 o 
  -9  10   6       38.58       71.16     31.49 o 
  -8  10   6       97.52       73.61     30.11 o 
  -7  10   6       18.83       54.80     26.01 o 
  -6  10   6      916.84     1111.05     48.87 o 
  -5  10   6       17.48        6.61     21.56 o 
  -4  10   6       20.67       18.61     18.61 o 
  -3  10   6       94.99       49.62     15.12 o 
  -2  10   6      445.55      603.92     32.20 o 
  -1  10   6      307.87      326.93     24.14 o 
   0  10   6      190.92      234.52     19.61 o 
   1  10   6     1992.49     1850.07     45.42 o 
   2  10   6     1811.00     2138.96     53.73 o 
   3  10   6      437.71      521.82     34.21 o 
   4  10   6       35.53        2.79     26.19 o 
   5  10   6       26.48        1.74     35.02 o 
   6  10   6       16.42       42.22     29.77 o 
  -9  11   6       75.36      114.81     37.93 o 
  -8  11   6        3.35       23.38     34.37 o 
  -7  11   6       16.91       13.31     27.74 o 
  -6  11   6        4.98       26.26     26.26 o 
  -5  11   6      704.56      619.92     39.69 o 
  -4  11   6       14.72       64.87     20.17 o 
  -3  11   6      237.11      204.50     22.65 o 
  -2  11   6      288.00      333.80     27.16 o 
  -1  11   6        6.41        3.75     18.12 o 
   0  11   6        0.01       19.64     23.83 o 
   1  11   6       70.43        4.07     19.87 o 
   2  11   6     1572.45     1683.84     54.29 o 
   3  11   6      429.81      362.78     33.96 o 
   4  11   6      508.04      567.30     41.34 o 
   5  11   6       49.36      100.03     34.80 o 
   6  11   6      159.92      100.88     44.91 o 
  -8  12   6       52.98       64.57     33.02 o 
  -7  12   6       12.92        3.73     36.71 o 
  -6  12   6      341.76      401.14     42.09 o 
  -5  12   6      118.91       71.04     32.32 o 
  -4  12   6       24.52       23.89     24.55 o 
  -3  12   6       51.49        5.94     21.11 o 
  -2  12   6       43.85       28.03     20.94 o 
  -1  12   6        0.89       28.57     19.04 o 
   0  12   6      113.17       66.17     13.37 o 
   1  12   6       12.69       19.80     19.64 o 
   2  12   6       54.66       57.45     28.05 o 
   3  12   6      155.20      161.65     29.87 o 
   4  12   6        2.25       18.43     33.42 o 
   5  12   6      101.02       11.06     39.50 o 
   6  12   6        0.15       11.05     39.91 o 
  -8  13   6        1.42       50.23     37.28 o 
  -7  13   6        4.68       12.51     30.65 o 
  -6  13   6      189.54      218.77     37.72 o 
  -5  13   6      169.20      163.69     34.70 o 
  -4  13   6       61.76       10.20     27.87 o 
  -3  13   6        3.46       39.29     26.95 o 
  -2  13   6        8.40       12.87     21.12 o 
  -1  13   6       73.40       86.97     26.68 o 
   0  13   6      218.63      293.83     24.75 o 
   1  13   6      177.44      215.50     29.96 o 
   2  13   6      332.74      351.96     35.43 o 
   3  13   6       73.78      113.28     33.05 o 
   4  13   6       31.97       39.67     36.63 o 
   5  13   6       12.94       22.92     37.05 o 
  -7  14   6      143.86      167.97     39.17 o 
  -6  14   6        0.12       36.63     36.63 o 
  -5  14   6      137.78      142.60     35.09 o 
  -4  14   6        8.07       35.31     30.24 o 
  -3  14   6      516.48      615.83     44.33 o 
  -2  14   6       12.08       50.50     24.41 o 
  -1  14   6      134.07      136.59     30.81 o 
   0  14   6       64.27       69.33     18.92 o 
   1  14   6      163.15      190.98     33.74 o 
   2  14   6      172.42      164.09     34.52 o 
   3  14   6       76.80       12.00     34.29 o 
   4  14   6      144.41      154.29     40.91 o 
   5  14   6      313.14      346.08     50.86 o 
  -6  15   6      490.29      455.96     51.64 o 
  -5  15   6       23.10       29.50     35.78 o 
  -4  15   6       21.96       11.71     33.86 o 
  -3  15   6       34.05        9.10     32.35 o 
  -2  15   6       91.17       90.85     28.51 o 
  -1  15   6      156.38      108.78     30.42 o 
   0  15   6       13.62       11.57     20.70 o 
   1  15   6      552.83      600.11     44.51 o 
   2  15   6       39.77       75.78     36.04 o 
   3  15   6       20.71       47.27     34.73 o 
   4  15   6       58.53        2.74     42.13 o 
  -6  16   6      165.91      190.08     56.80 o 
  -5  16   6        0.01       21.76     42.83 o 
  -4  16   6        0.69       28.86     35.79 o 
  -3  16   6       45.35       31.20     40.08 o 
  -2  16   6        5.08       71.17     31.79 o 
  -1  16   6       83.24       82.70     33.95 o 
   0  16   6       34.44       23.82     23.82 o 
   1  16   6      146.66       97.85     39.86 o 
   2  16   6      218.93      138.18     40.66 o 
   3  16   6       12.38       15.17     35.09 o 
  -4  17   6       17.49        0.00     37.75 o 
  -3  17   6      325.25      352.20     50.05 o 
  -2  17   6      174.37      179.45     40.08 o 
  -1  17   6        2.27        0.00     35.77 o 
   0  17   6        0.87       57.85     31.62 o 
   1  17   6       27.26        6.59     37.86 o 
   2  17   6        9.22        7.49     41.07 o 
  -3  18   6       24.25       45.71     45.71 o 
  -2  18   6       39.86       10.32     45.13 o 
  -1  18   6       23.05       37.86     39.71 o 
   0  18   6        5.44        9.66     67.02 o 
  -9   0   7       57.49       22.28     33.86 o 
  -7   0   7      789.49      721.51     33.56 o 
  -5   0   7      455.56      459.24     22.32 o 
  -3   0   7      290.83      224.70     28.16 o 
  -1   0   7      466.71      394.64     10.70 o 
   1   0   7    16870.13    19356.14     88.20 o 
   3   0   7      744.96      725.76     28.06 o 
   5   0   7      421.53      414.10     24.64 o 
   7   0   7        0.33       13.12     14.32 o 
 -10   1   7      228.55      284.03     51.75 o 
  -9   1   7        0.68       28.36     32.30 o 
  -8   1   7       43.12       40.14     23.81 o 
  -7   1   7        1.29       19.46     19.46 o 
  -6   1   7       62.67      131.60     18.20 o 
  -5   1   7      564.01      674.17     24.69 o 
  -4   1   7       28.76       10.61     10.61 o 
  -3   1   7     1057.24      929.96     24.32 o 
  -2   1   7      138.94      165.39     18.63 o 
  -1   1   7     1035.94     1149.77     28.02 o 
   0   1   7     3238.51     3433.48     30.33 o 
   1   1   7      226.91      234.39     25.63 o 
   2   1   7        6.81        5.41     10.82 o 
   3   1   7       39.25       44.95     12.00 o 
   4   1   7      117.32      138.69     24.76 o 
   5   1   7      604.36      678.40     31.59 o 
   6   1   7       21.02       17.37     17.37 o 
   7   1   7       64.05       66.94     17.83 o 
   8   1   7       45.22       35.33     12.76 o 
 -10   2   7      206.52      136.95     42.32 o 
  -9   2   7      104.02      163.47     29.78 o 
  -8   2   7        6.52       12.73     22.23 o 
  -7   2   7       66.59       63.90     19.50 o 
  -6   2   7      544.71      805.21     18.82 o 
  -5   2   7       45.70       27.27     13.45 o 
  -4   2   7       19.61        5.86     11.24 o 
  -3   2   7     2046.96     2139.40     34.68 o 
  -2   2   7        0.20        2.32     10.77 o 
  -1   2   7      865.71      931.34     20.50 o 
   0   2   7      104.83       80.19     12.60 o 
   1   2   7        0.05       13.68     15.35 o 
   2   2   7      108.60      106.27     11.18 o 
   3   2   7       20.69       11.60     13.00 o 
   4   2   7     1500.41     1688.39     36.41 o 
   5   2   7     2692.37     3075.40     20.14 o 
   6   2   7        5.37       13.20     15.58 o 
   7   2   7       16.85       16.07     17.93 o 
 -10   3   7       11.47       54.22     22.69 o 
  -9   3   7      207.52      116.55     26.93 o 
  -8   3   7      280.99      246.07     26.05 o 
  -7   3   7        0.28       21.80     15.40 o 
  -6   3   7      619.81      426.40     24.10 o 
  -5   3   7        5.02       19.26     12.18 o 
  -4   3   7      101.02      147.13     22.19 o 
  -3   3   7     1516.96     1572.06     10.09 o 
  -2   3   7      833.19      792.50     35.05 o 
  -1   3   7      207.62      177.09     11.14 o 
   0   3   7      132.58      190.20      9.95 o 
   1   3   7     1050.13     1190.95     24.79 o 
   2   3   7      202.40      175.59     17.58 o 
   3   3   7       94.86       79.02     16.75 o 
   4   3   7        7.92       50.43     18.28 o 
   5   3   7      584.75      710.61     34.95 o 
   6   3   7       47.06       15.65     19.02 o 
   7   3   7       50.44       52.95     21.72 o 
 -10   4   7       42.89       42.62     25.71 o 
  -9   4   7       60.41        0.00     24.36 o 
  -8   4   7      624.35      582.14     36.19 o 
  -7   4   7        1.76        6.80     19.10 o 
  -6   4   7       25.96       60.83     16.14 o 
  -5   4   7       43.37       10.30     13.26 o 
  -4   4   7      190.92      174.35     22.50 o 
  -3   4   7      156.89      184.40     18.58 o 
  -2   4   7     1941.37     2152.77     36.19 o 
  -1   4   7      374.51      431.55     12.54 o 
   0   4   7     2640.52     2435.06     27.71 o 
   1   4   7        2.91       12.53     10.15 o 
   2   4   7       96.86       88.45     14.46 o 
   3   4   7      417.16      454.63     25.49 o 
   4   4   7        2.39        3.74     17.45 o 
   5   4   7       50.45       17.38     20.04 o 
   6   4   7        4.40       10.96     20.69 o 
   7   4   7      425.79      539.73     28.53 o 
 -10   5   7      163.66      140.94     32.71 o 
  -9   5   7        7.93       53.91     27.29 o 
  -8   5   7       20.94        5.02     27.30 o 
  -7   5   7     1273.92     1442.07     47.86 o 
  -6   5   7       51.61       19.32     16.21 o 
  -5   5   7       17.19       23.12     13.98 o 
  -4   5   7       92.84      103.27     14.08 o 
  -3   5   7     7608.07     8961.97     56.22 o 
  -2   5   7       90.18       34.29     18.62 o 
  -1   5   7        5.52       10.93     10.08 o 
   0   5   7      242.99      295.69      8.23 o 
   1   5   7      483.59      481.85     21.96 o 
   2   5   7        4.76       48.59     15.24 o 
   3   5   7      225.36      201.10     30.26 o 
   4   5   7      414.51      423.43     32.92 o 
   5   5   7        0.07        4.70     20.14 o 
   6   5   7        1.96        5.32     22.93 o 
   7   5   7       53.51        8.83     26.32 o 
 -10   6   7       36.86       45.84     33.10 o 
  -9   6   7       49.22        3.27     29.95 o 
  -8   6   7      410.37      519.40     37.19 o 
  -7   6   7     1114.88      991.99     41.42 o 
  -6   6   7       44.98       23.76     18.19 o 
  -5   6   7      100.64      172.63     20.97 o 
  -4   6   7       31.36       25.62     12.62 o 
  -3   6   7     3332.34     3843.62     53.28 o 
  -2   6   7        2.68       25.95     13.23 o 
  -1   6   7      333.08      370.56     14.24 o 
   0   6   7       32.69       49.77      8.83 o 
   1   6   7      651.62      754.12     19.91 o 
   2   6   7      705.59      753.29     30.39 o 
   3   6   7      604.70      700.35     31.98 o 
   4   6   7        8.99        2.23     18.39 o 
   5   6   7        0.89        3.86     18.68 o 
   6   6   7        0.28       11.67     23.66 o 
   7   6   7       11.12       40.93     26.03 o 
 -10   7   7        1.23       22.37     35.27 o 
  -9   7   7       55.77        5.17     29.99 o 
  -8   7   7        2.17       51.64     24.14 o 
  -7   7   7       26.45       14.88     25.90 o 
  -6   7   7      536.25      543.19     31.88 o 
  -5   7   7       25.56       60.38     17.52 o 
  -4   7   7     1223.52     1397.97     42.82 o 
  -3   7   7      891.95     1068.77     25.03 o 
  -2   7   7       41.37       13.55     13.55 o 
  -1   7   7      299.45      297.79     16.11 o 
   0   7   7       14.59       29.48      9.76 o 
   1   7   7      530.56      602.71     27.62 o 
   2   7   7      256.00      390.07     24.46 o 
   3   7   7      116.31      184.66     24.31 o 
   4   7   7      959.37      852.05     37.93 o 
   5   7   7       51.09       59.41     26.44 o 
   6   7   7      100.78      126.97     30.76 o 
   7   7   7       46.79       71.22     26.98 o 
  -9   8   7       17.77        5.58     31.59 o 
  -8   8   7       21.28       41.69     27.16 o 
  -7   8   7       11.53       23.70     23.70 o 
  -6   8   7      515.13      607.02     21.40 o 
  -5   8   7       14.92        3.00     17.86 o 
  -4   8   7       49.99       17.44     17.44 o 
  -3   8   7      292.31      311.78     22.33 o 
  -2   8   7       29.30       38.73     12.27 o 
  -1   8   7      947.64      765.39     29.61 o 
   0   8   7      176.26      160.05     19.64 o 
   1   8   7      132.85      104.79     18.52 o 
   2   8   7      156.99      165.47     21.82 o 
   3   8   7      265.66      228.14     24.61 o 
   4   8   7      395.74      376.18     33.44 o 
   5   8   7       49.79       94.78     28.18 o 
   6   8   7      191.64      230.60     32.13 o 
   7   8   7        0.14       20.59     32.76 o 
  -9   9   7        0.26        1.94     32.06 o 
  -8   9   7        5.20       82.51     28.54 o 
  -7   9   7        0.05       58.75     23.51 o 
  -6   9   7      119.80       46.70     26.71 o 
  -5   9   7      572.67      442.53     32.66 o 
  -4   9   7      101.77       57.46     19.35 o 
  -3   9   7       37.06       33.40     14.38 o 
  -2   9   7       15.03       29.22     14.47 o 
  -1   9   7     1282.18     1654.25     31.21 o 
   0   9   7      946.23      917.30     24.01 o 
   1   9   7      875.12      879.81     41.32 o 
   2   9   7      541.38      578.40     33.09 o 
   3   9   7       29.02       10.73     21.44 o 
   4   9   7      518.28      529.94     40.57 o 
   5   9   7        9.24        0.00     29.32 o 
   6   9   7       62.89       22.22     33.92 o 
  -9  10   7       29.70       71.56     34.25 o 
  -8  10   7      146.15      117.88     34.56 o 
  -7  10   7        7.17        9.43     29.37 o 
  -6  10   7       36.05       98.10     25.77 o 
  -5  10   7      264.83      198.40     27.50 o 
  -4  10   7       36.06       61.82     28.43 o 
  -3  10   7       34.23        5.01     15.80 o 
  -2  10   7       49.45       29.95     15.87 o 
  -1  10   7      248.59      274.20     16.37 o 
   0  10   7       18.14       17.16     11.61 o 
   1  10   7       18.10       18.98     20.74 o 
   2  10   7      311.01      172.92     24.91 o 
   3  10   7       73.69       96.51     26.00 o 
   4  10   7       84.72       88.27     33.38 o 
   5  10   7      247.70      200.21     38.10 o 
   6  10   7       50.30       68.85     34.64 o 
  -8  11   7       12.07       12.13     34.37 o 
  -7  11   7      620.61      667.05     43.76 o 
  -6  11   7       51.64       16.67     26.44 o 
  -5  11   7        4.12        6.73     27.09 o 
  -4  11   7      100.57      127.86     23.66 o 
  -3  11   7      340.76      246.12     26.53 o 
  -2  11   7       82.87      130.43     19.48 o 
  -1  11   7      226.04      239.72     27.31 o 
   0  11   7        4.46       25.47     13.61 o 
   1  11   7       84.23       81.96     23.20 o 
   2  11   7      189.60      184.93     27.25 o 
   3  11   7        6.81       21.21     29.54 o 
   4  11   7       23.57       32.65     32.27 o 
   5  11   7       27.88       19.64     33.62 o 
   6  11   7       17.69       75.73     39.29 o 
  -8  12   7       18.68       24.73     34.34 o 
  -7  12   7        5.90       33.76     33.76 o 
  -6  12   7       88.38      109.00     29.36 o 
  -5  12   7       12.94       40.77     26.15 o 
  -4  12   7       45.65       10.87     20.85 o 
  -3  12   7       12.36       27.90     24.85 o 
  -2  12   7       38.02        9.71     19.92 o 
  -1  12   7       41.16       47.41     20.71 o 
   0  12   7       14.97        1.63     17.37 o 
   1  12   7       11.51       49.33     20.02 o 
   2  12   7        5.21       13.08     25.62 o 
   3  12   7      172.77      173.03     35.26 o 
   4  12   7      138.72      148.43     39.62 o 
   5  12   7       13.47       32.15     36.88 o 
  -7  13   7        6.41       30.42     34.05 o 
  -6  13   7       19.76       72.98     30.97 o 
  -5  13   7       46.18       39.47     33.44 o 
  -4  13   7       38.25       51.23     29.07 o 
  -3  13   7      526.62      394.04     34.85 o 
  -2  13   7      183.70      123.82     27.59 o 
  -1  13   7       13.04        9.42     25.35 o 
   0  13   7       89.71      159.25     38.14 o 
   1  13   7      215.67      206.95     29.17 o 
   2  13   7      335.92      311.64     36.09 o 
   3  13   7      117.94      172.71     37.90 o 
   4  13   7      106.25      146.51     42.78 o 
   5  13   7       82.95       70.22     46.22 o 
  -7  14   7      234.22      282.54     46.07 o 
  -6  14   7       62.08        2.16     37.28 o 
  -5  14   7       14.30       17.41     32.12 o 
  -4  14   7        7.15        7.15     32.99 o 
  -3  14   7       15.26       14.94     30.65 o 
  -2  14   7       20.53       62.84     26.21 o 
  -1  14   7       68.05       89.14     31.84 o 
   0  14   7       33.22       27.31     18.82 o 
   1  14   7       17.36       10.60     28.41 o 
   2  14   7       16.30       11.18     33.52 o 
   3  14   7      255.14      331.56     41.30 o 
   4  14   7       20.77       79.04     38.17 o 
  -6  15   7       42.02       97.71     38.72 o 
  -5  15   7      211.63      196.65     41.10 o 
  -4  15   7      435.56      548.46     47.75 o 
  -3  15   7       42.62       43.57     37.23 o 
  -2  15   7       77.64       12.69     32.13 o 
  -1  15   7      296.71      263.40     36.20 o 
   0  15   7       35.80       13.95     22.88 o 
   1  15   7      213.45      240.31     37.62 o 
   2  15   7        0.24       10.56     34.60 o 
   3  15   7       28.27       94.00     39.38 o 
  -5  16   7        0.99       12.47     42.14 o 
  -4  16   7       11.46       11.56     41.68 o 
  -3  16   7      131.40      138.31     41.52 o 
  -2  16   7        3.01       22.64     31.53 o 
  -1  16   7       20.17        4.12     33.17 o 
   0  16   7        4.49       11.71     22.79 o 
   1  16   7      349.51      223.24     46.91 o 
   2  16   7       28.34       25.97     35.08 o 
  -4  17   7      108.22       78.96     43.22 o 
  -3  17   7       51.56       81.35     42.89 o 
  -2  17   7        7.23       40.60     40.60 o 
  -1  17   7       14.58       18.17     41.19 o 
   0  17   7       26.06       27.78     27.78 o 
   1  17   7      235.40      161.02     43.64 o 
 -10   0   8       14.80       32.21     45.21 o 
  -8   0   8      276.37      284.69     36.55 o 
  -6   0   8       28.45        5.57     17.00 o 
  -4   0   8      113.10      129.95     12.84 o 
  -2   0   8      679.37      868.55     27.50 o 
   0   0   8      858.81      893.93     21.55 o 
   2   0   8     1158.05     1106.91     32.90 o 
   4   0   8       27.67       14.41     14.41 o 
   6   0   8      134.57      126.34     15.71 o 
 -10   1   8       27.28       25.89     38.71 o 
  -9   1   8       55.88       55.28     33.66 o 
  -8   1   8      403.78      330.20     34.91 o 
  -7   1   8      139.33      198.98     24.41 o 
  -6   1   8      565.20      545.72     27.91 o 
  -5   1   8       54.40        3.75     15.27 o 
  -4   1   8       97.18      120.19     15.58 o 
  -3   1   8        5.93        7.70     14.08 o 
  -2   1   8      332.57      284.35     17.95 o 
  -1   1   8     1008.01     1076.37     30.24 o 
   0   1   8       26.86       25.24     13.79 o 
   1   1   8      133.01      129.70     16.19 o 
   2   1   8      548.44      543.93     24.83 o 
   3   1   8       97.79      144.87     22.60 o 
   4   1   8       68.19       51.41     15.81 o 
   5   1   8        1.87        8.27     17.67 o 
   6   1   8      259.09      314.50     17.91 o 
   7   1   8       11.06       39.69     15.47 o 
 -10   2   8       36.38       66.27     38.43 o 
  -9   2   8       50.95      131.20     33.61 o 
  -8   2   8       19.34        2.62     22.61 o 
  -7   2   8       30.56       49.69     20.25 o 
  -6   2   8       46.43       87.75     18.31 o 
  -5   2   8       30.19       61.14     15.76 o 
  -4   2   8      197.35      200.61     13.49 o 
  -3   2   8      275.92      270.78     15.86 o 
  -2   2   8       45.90       28.65     13.33 o 
  -1   2   8     1933.31     1522.36     34.17 o 
   0   2   8      441.20      309.88     10.75 o 
   1   2   8      145.47      179.73     14.21 o 
   2   2   8        5.06       14.29     17.00 o 
   3   2   8       29.14       48.13     18.29 o 
   4   2   8        0.32        0.72     20.46 o 
   5   2   8      142.50      160.73     22.58 o 
   6   2   8        6.70       40.99     14.92 o 
   7   2   8      136.18      120.16     20.36 o 
 -10   3   8       10.41       32.33     32.33 o 
  -9   3   8       77.85       78.55     31.12 o 
  -8   3   8       51.84       14.73     24.76 o 
  -7   3   8       56.63       41.38     20.91 o 
  -6   3   8       27.68       23.60     15.82 o 
  -5   3   8     1258.80     1452.44     39.84 o 
  -4   3   8        3.77        5.30     13.25 o 
  -3   3   8       32.88        5.49     14.80 o 
  -2   3   8      285.45      217.19     17.98 o 
  -1   3   8     1069.44     1204.92     25.90 o 
   0   3   8       41.26       52.64     11.60 o 
   1   3   8      238.50      209.50     17.72 o 
   2   3   8      166.21      174.78     18.48 o 
   3   3   8     1415.02     1501.47     43.25 o 
   4   3   8      341.78      393.09     28.94 o 
   5   3   8       60.21       36.86     19.88 o 
   6   3   8        6.10        9.32     16.89 o 
   7   3   8        1.26        7.13     18.89 o 
 -10   4   8       48.24       57.79     27.53 o 
  -9   4   8      292.40      396.87     37.19 o 
  -8   4   8        0.15       11.39     24.05 o 
  -7   4   8       82.87      120.31     23.25 o 
  -6   4   8       49.79        8.23     16.58 o 
  -5   4   8       61.24       31.75     15.39 o 
  -4   4   8     1678.14     1770.99     18.71 o 
  -3   4   8       10.37       20.23     17.73 o 
  -2   4   8     2598.45     2825.29     45.20 o 
  -1   4   8      449.58      432.65     25.16 o 
   0   4   8       16.93        3.62      9.28 o 
   1   4   8       36.30       67.35     15.40 o 
   2   4   8       27.34        6.58     14.72 o 
   3   4   8      161.54      189.98     23.15 o 
   4   4   8       49.63        5.27     19.51 o 
   5   4   8      206.18      213.07     23.54 o 
   6   4   8       72.64       94.36     22.31 o 
   7   4   8        8.82       21.31     21.31 o 
 -10   5   8       92.71       37.11     33.19 o 
  -9   5   8        3.45       23.88     31.26 o 
  -8   5   8      660.95      723.88     34.81 o 
  -7   5   8       36.60        1.10     22.83 o 
  -6   5   8      712.30      799.49     35.32 o 
  -5   5   8      920.90      813.74     31.85 o 
  -4   5   8      108.42       48.18     14.78 o 
  -3   5   8      474.01      399.70     22.93 o 
  -2   5   8        6.48        7.99     16.16 o 
  -1   5   8       30.27        4.90     21.16 o 
   0   5   8      582.79      469.24     16.81 o 
   1   5   8       20.13        2.34     14.34 o 
   2   5   8      716.06      657.56     30.58 o 
   3   5   8       21.72       14.91     19.15 o 
   4   5   8      150.48       70.42     24.36 o 
   5   5   8        0.07       10.25     24.34 o 
   6   5   8       52.66       65.85     24.17 o 
   7   5   8        5.75       28.27     23.36 o 
 -10   6   8      109.79      135.69     37.30 o 
  -9   6   8       85.48      173.61     32.82 o 
  -8   6   8       26.22       27.16     27.16 o 
  -7   6   8       42.93       66.92     26.46 o 
  -6   6   8       18.42        6.33     18.07 o 
  -5   6   8        2.86       22.88     17.85 o 
  -4   6   8       86.68       66.68     20.90 o 
  -3   6   8       35.00       16.05     16.05 o 
  -2   6   8       96.38       68.79     13.89 o 
  -1   6   8       88.53       94.39     12.77 o 
   0   6   8      209.07      151.21     13.01 o 
   1   6   8      723.72      726.15     22.80 o 
   2   6   8      374.01      275.20     25.49 o 
   3   6   8       25.57       13.86     19.58 o 
   4   6   8       48.96       55.09     22.65 o 
   5   6   8        9.97       13.85     22.50 o 
   6   6   8       17.55       18.55     25.09 o 
 -10   7   8        0.16       36.58     36.58 o 
  -9   7   8       89.54      173.02     35.05 o 
  -8   7   8        1.40       24.81     26.22 o 
  -7   7   8        0.40        0.00     24.38 o 
  -6   7   8       10.41       21.25     21.25 o 
  -5   7   8      137.83      108.03     21.67 o 
  -4   7   8       13.28       20.58     18.05 o 
  -3   7   8       26.29        9.82     15.80 o 
  -2   7   8      146.76      192.46     19.14 o 
  -1   7   8      124.32       92.19     22.75 o 
   0   7   8       74.37       54.59     12.82 o 
   1   7   8      348.48      427.72     21.21 o 
   2   7   8       33.29        2.97     18.71 o 
   3   7   8       35.43       60.89     21.23 o 
   4   7   8        6.34       14.66     21.82 o 
   5   7   8      559.43      408.44     39.34 o 
   6   7   8       14.13       46.29     29.46 o 
  -9   8   8       38.82       70.30     32.55 o 
  -8   8   8       60.71       13.41     28.11 o 
  -7   8   8      127.93      128.87     24.21 o 
  -6   8   8       29.02       21.02     21.02 o 
  -5   8   8     1628.87     1525.68     49.90 o 
  -4   8   8       81.02      115.09     19.87 o 
  -3   8   8       21.78       11.60     16.74 o 
  -2   8   8       10.52       12.81     15.11 o 
  -1   8   8     1136.43     1294.54     42.74 o 
   0   8   8       43.34       35.17     12.58 o 
   1   8   8      101.13       73.81     22.04 o 
   2   8   8       18.56       71.21     21.49 o 
   3   8   8        0.01       12.54     23.95 o 
   4   8   8      103.31       71.57     26.32 o 
   5   8   8       21.66       35.44     25.80 o 
   6   8   8        1.93       23.03     29.79 o 
  -9   9   8       31.91        4.24     34.29 o 
  -8   9   8        2.48       30.96     30.96 o 
  -7   9   8       56.90        4.71     29.51 o 
  -6   9   8       27.47       25.44     24.23 o 
  -5   9   8      503.54      437.93     21.31 o 
  -4   9   8        5.34       14.95     19.35 o 
  -3   9   8        0.08       20.71     19.03 o 
  -2   9   8       23.68        5.65     16.52 o 
  -1   9   8       41.90       14.11     18.98 o 
   0   9   8       14.56        2.40     15.46 o 
   1   9   8      135.44      170.82     23.83 o 
   2   9   8        1.96        3.52     20.62 o 
   3   9   8      239.81      243.23     29.83 o 
   4   9   8       15.76       27.44     27.44 o 
   5   9   8       16.13       45.31     32.97 o 
   6   9   8       16.53       47.65     35.49 o 
  -9  10   8       65.15      118.83     38.14 o 
  -8  10   8       38.50       25.55     32.74 o 
  -7  10   8        0.86       28.73     26.85 o 
  -6  10   8      120.15      162.36     28.53 o 
  -5  10   8      379.67      305.66     33.68 o 
  -4  10   8      203.71      266.70     29.34 o 
  -3  10   8        7.42       12.04     19.17 o 
  -2  10   8      489.25      594.89     28.14 o 
  -1  10   8        6.12       47.76     18.16 o 
   0  10   8        8.41       13.28     12.69 o 
   1  10   8      173.59      204.28     24.73 o 
   2  10   8       89.40       98.42     27.32 o 
   3  10   8      309.16      406.56     35.00 o 
   4  10   8       17.71       10.95     30.50 o 
   5  10   8       33.97       61.49     33.35 o 
  -8  11   8        9.98       37.26     37.26 o 
  -7  11   8       42.63       76.56     34.12 o 
  -6  11   8      226.98      201.01     37.64 o 
  -5  11   8        4.51       10.23     25.10 o 
  -4  11   8       82.61      111.24     22.16 o 
  -3  11   8       81.07       70.97     21.72 o 
  -2  11   8       82.09       62.05     21.98 o 
  -1  11   8        6.39       48.69     19.89 o 
   0  11   8       40.86       39.04     13.92 o 
   1  11   8        1.21       11.32     22.14 o 
   2  11   8      270.68      248.91     32.32 o 
   3  11   8      237.44      202.91     36.22 o 
   4  11   8       67.78       54.92     32.91 o 
   5  11   8       75.20       67.29     38.84 o 
  -8  12   8        0.70       30.79     38.51 o 
  -7  12   8       14.83        4.18     34.46 o 
  -6  12   8       35.70       21.82     35.11 o 
  -5  12   8        9.21        9.83     26.64 o 
  -4  12   8       25.76       29.48     24.61 o 
  -3  12   8       75.91       95.09     22.32 o 
  -2  12   8       85.99      175.09     25.95 o 
  -1  12   8       27.56       10.34     24.67 o 
   0  12   8       86.01       84.14     17.35 o 
   1  12   8       47.50       25.13     24.79 o 
   2  12   8       24.76       49.27     26.87 o 
   3  12   8       15.91       23.19     35.70 o 
   4  12   8       40.28       45.91     32.41 o 
  -7  13   8       13.18        9.25     36.38 o 
  -6  13   8        2.26        3.99     32.93 o 
  -5  13   8       19.50       65.77     33.19 o 
  -4  13   8       10.56       36.74     24.30 o 
  -3  13   8       73.74       58.98     27.28 o 
  -2  13   8      180.37      126.32     30.78 o 
  -1  13   8       59.56       21.92     27.89 o 
   0  13   8       73.06       10.67     51.07 o 
   1  13   8       41.78       12.52     25.92 o 
   2  13   8       63.31      112.02     34.12 o 
   3  13   8      234.70      232.36     42.80 o 
   4  13   8       47.44       28.47     42.23 o 
  -7  14   8       20.12       33.31     45.19 o 
  -6  14   8       53.20       15.99     41.11 o 
  -5  14   8      139.46       74.25     35.00 o 
  -4  14   8        7.08        7.51     32.09 o 
  -3  14   8      274.07      363.60     31.27 o 
  -2  14   8       83.06       65.72     33.33 o 
  -1  14   8      381.98      384.34     40.91 o 
   0  14   8       63.78       42.03     64.07 o 
   1  14   8       42.12       26.05     33.62 o 
   2  14   8       10.22       28.92     30.80 o 
   3  14   8       41.40       26.90     39.90 o 
  -6  15   8       92.60      105.07     43.83 o 
  -5  15   8      109.01      107.06     42.15 o 
  -4  15   8        1.71        2.16     37.80 o 
  -3  15   8        5.13       61.90     33.03 o 
  -2  15   8       41.32        1.82     29.74 o 
  -1  15   8        1.16       13.12     30.56 o 
   0  15   8        2.04       13.67     34.53 o 
   1  15   8        0.01       38.15     38.15 o 
   2  15   8        2.79        9.19     39.19 o 
  -5  16   8        0.25        2.63     39.26 o 
  -4  16   8      113.58       26.65     43.65 o 
  -3  16   8       86.32       43.08     38.88 o 
  -2  16   8      237.37      225.35     43.96 o 
  -1  16   8       29.97       42.31     33.19 o 
   0  16   8        1.37       15.90     24.33 o 
   1  16   8      139.57       73.70     40.41 o 
  -3  17   8       59.58      154.52     41.33 o 
  -2  17   8       67.75       51.66     40.10 o 
  -1  17   8        0.07       11.86     36.89 o 
  -9   0   9       85.54       65.45     39.14 o 
  -7   0   9      652.58      652.23     29.93 o 
  -5   0   9     2327.61     2694.25     45.19 o 
  -3   0   9       96.76      122.96     17.96 o 
  -1   0   9      149.53      192.56     23.17 o 
   1   0   9       19.57       44.42     15.25 o 
   3   0   9       15.89       28.20     14.86 o 
   5   0   9       63.97       48.56     16.40 o 
 -10   1   9       26.92       41.48     41.48 o 
  -9   1   9       21.64       37.19     31.00 o 
  -8   1   9        4.43        7.42     27.64 o 
  -7   1   9       61.01       52.03     23.98 o 
  -6   1   9       35.19       42.12     22.14 o 
  -5   1   9        0.45        0.92     18.59 o 
  -4   1   9       36.22       32.61     17.12 o 
  -3   1   9     1130.05     1131.50     14.98 o 
  -2   1   9      126.88       99.56     21.36 o 
  -1   1   9       71.77      101.92     17.50 o 
   0   1   9       34.20       48.00     14.21 o 
   1   1   9        4.39       16.07     16.07 o 
   2   1   9        0.36        5.18     16.66 o 
   3   1   9      119.67      126.32     19.73 o 
   4   1   9        0.58       11.64     16.71 o 
   5   1   9       88.49       61.78     18.59 o 
   6   1   9        3.04       15.91     14.61 o 
 -10   2   9        0.00       82.16     34.51 o 
  -9   2   9        6.84       76.28     29.44 o 
  -8   2   9      110.85      148.92     30.60 o 
  -7   2   9       18.94       15.45     20.04 o 
  -6   2   9      423.45      482.41     30.26 o 
  -5   2   9      103.33      170.94     23.15 o 
  -4   2   9      488.49      409.69     12.96 o 
  -3   2   9      609.53      705.82     31.24 o 
  -2   2   9      890.62     1014.27     32.35 o 
  -1   2   9      319.99      294.23     22.40 o 
   0   2   9      135.31       94.01     20.26 o 
   1   2   9      116.22      115.07     17.46 o 
   2   2   9      100.08      116.72     27.35 o 
   3   2   9       58.86       85.48     15.75 o 
   4   2   9        5.53       36.15     17.42 o 
   5   2   9      199.57      232.32     24.30 o 
   6   2   9        1.81        5.47     17.50 o 
 -10   3   9      233.28      246.15     42.38 o 
  -9   3   9        4.03        9.96     32.04 o 
  -8   3   9      107.66      127.25     25.14 o 
  -7   3   9        2.20       24.20     24.20 o 
  -6   3   9        0.63        8.24     19.44 o 
  -5   3   9        7.48       26.16     17.74 o 
  -4   3   9      184.91      137.74     19.28 o 
  -3   3   9     1728.36     1998.02     35.36 o 
  -2   3   9       20.82       13.87     18.69 o 
  -1   3   9       46.18       51.88     15.49 o 
   0   3   9     1580.03     1775.39     34.76 o 
   1   3   9       85.93       86.46     14.73 o 
   2   3   9      145.51      173.36     17.26 o 
   3   3   9       46.80       81.10     21.13 o 
   4   3   9      479.76      611.50     34.84 o 
   5   3   9       10.40       14.05     19.14 o 
   6   3   9       14.02       15.59     19.51 o 
 -10   4   9       30.94        3.91     33.83 o 
  -9   4   9       10.89       30.11     29.75 o 
  -8   4   9       16.89       37.08     27.64 o 
  -7   4   9      375.50      437.24     31.84 o 
  -6   4   9      152.25      177.10     22.35 o 
  -5   4   9       29.49        7.45     18.24 o 
  -4   4   9        7.31        1.63     15.13 o 
  -3   4   9       75.42       95.69     20.09 o 
  -2   4   9        3.38       16.88     16.88 o 
  -1   4   9      283.69      237.49     20.29 o 
   0   4   9      184.62      150.96     13.87 o 
   1   4   9        5.16        3.62     17.08 o 
   2   4   9      834.88      898.61     29.21 o 
   3   4   9      102.29       72.87     22.65 o 
   4   4   9      347.25      268.65     27.93 o 
   5   4   9       33.50       48.10     18.91 o 
   6   4   9        1.44       23.75     19.63 o 
 -10   5   9       25.33       28.20     31.40 o 
  -9   5   9      239.58      158.62     37.91 o 
  -8   5   9       13.82       11.96     27.07 o 
  -7   5   9      439.67      508.30     29.93 o 
  -6   5   9       96.77       96.12     23.67 o 
  -5   5   9       10.81       12.86     18.14 o 
  -4   5   9      722.98      808.99     33.59 o 
  -3   5   9      276.64      303.09     23.84 o 
  -2   5   9        6.07       63.85     18.57 o 
  -1   5   9      125.94      153.95     20.55 o 
   0   5   9       36.22       47.19     12.27 o 
   1   5   9      174.00      181.25     27.36 o 
   2   5   9       38.65       35.47     20.43 o 
   3   5   9      180.57      201.28     27.14 o 
   4   5   9       82.40       68.74     23.53 o 
   5   5   9        8.74       34.53     24.61 o 
   6   5   9        0.51       11.60     22.11 o 
 -10   6   9       20.17       21.41     36.15 o 
  -9   6   9       16.91       31.84     31.84 o 
  -8   6   9       11.12       29.58     29.58 o 
  -7   6   9        0.27        1.39     26.67 o 
  -6   6   9        8.67        2.32     18.54 o 
  -5   6   9      712.97      822.35     30.81 o 
  -4   6   9        3.40       14.30     19.06 o 
  -3   6   9      446.60      419.14     26.62 o 
  -2   6   9      227.97      168.93     21.90 o 
  -1   6   9      139.20      140.65     18.85 o 
   0   6   9       18.24       35.89     12.65 o 
   1   6   9       25.34       51.82     19.17 o 
   2   6   9        3.69        8.79     19.63 o 
   3   6   9       70.36       77.84     24.94 o 
   4   6   9      274.90      260.11     28.42 o 
   5   6   9      591.45      559.42     40.64 o 
   6   6   9       22.75       19.41     21.23 o 
  -9   7   9       47.90       29.46     33.18 o 
  -8   7   9       38.72       67.89     29.63 o 
  -7   7   9       31.88       16.07     25.01 o 
  -6   7   9       67.38      136.27     24.69 o 
  -5   7   9       59.15        5.55     18.92 o 
  -4   7   9       82.67       87.85     23.62 o 
  -3   7   9      129.64       85.94     23.03 o 
  -2   7   9      410.96      318.89     24.67 o 
  -1   7   9       19.53       21.48     17.69 o 
   0   7   9      830.13      757.72     44.76 o 
   1   7   9      779.88      695.85     34.66 o 
   2   7   9        5.90       21.11     21.11 o 
   3   7   9      139.70       60.00     27.26 o 
   4   7   9       72.91       77.89     28.45 o 
   5   7   9       44.43       59.76     29.63 o 
   6   7   9        3.92       12.53     27.04 o 
  -9   8   9       36.75       10.59     37.64 o 
  -8   8   9        0.04       30.84     30.84 o 
  -7   8   9       45.04        1.67     26.74 o 
  -6   8   9      148.17      171.69     33.73 o 
  -5   8   9        0.74        0.00     22.84 o 
  -4   8   9      497.38      559.39     35.11 o 
  -3   8   9       23.54        1.10     15.89 o 
  -2   8   9      144.95      133.43     16.85 o 
  -1   8   9       30.04       20.46     20.46 o 
   0   8   9     2365.24     2858.56     35.26 o 
   1   8   9      342.41      437.31     27.26 o 
   2   8   9      109.94       79.18     24.62 o 
   3   8   9        0.27        0.00     25.37 o 
   4   8   9       30.63        5.02     26.91 o 
   5   8   9       50.38        3.64     30.92 o 
  -9   9   9        9.89       42.86     33.78 o 
  -8   9   9        6.28       34.16     34.16 o 
  -7   9   9      104.93       61.12     29.41 o 
  -6   9   9       23.68       21.81     28.52 o 
  -5   9   9       47.65       42.34     27.94 o 
  -4   9   9      109.97      117.89     22.03 o 
  -3   9   9      174.37      198.24     25.73 o 
  -2   9   9      295.25      180.70     27.13 o 
  -1   9   9       27.58       19.68     18.58 o 
   0   9   9       11.09        7.75     16.02 o 
   1   9   9      557.10      519.22     37.04 o 
   2   9   9       27.79       36.09     25.39 o 
   3   9   9        5.60        9.50     28.31 o 
   4   9   9        0.23        9.17     27.13 o 
   5   9   9       34.17        8.25     30.63 o 
  -8  10   9        3.75       27.59     33.65 o 
  -7  10   9       27.22       30.00     31.36 o 
  -6  10   9      167.32       60.00     33.40 o 
  -5  10   9        4.52       47.72     25.75 o 
  -4  10   9        1.21       17.12     21.78 o 
  -3  10   9       88.05       85.36     26.95 o 
  -2  10   9       36.05        3.60     19.64 o 
  -1  10   9      143.60      116.62     22.67 o 
   0  10   9       78.85       98.79     15.23 o 
   1  10   9      156.79      209.15     31.03 o 
   2  10   9      360.04      415.12     33.88 o 
   3  10   9      153.75      137.34     31.06 o 
   4  10   9        1.47        2.04     31.04 o 
   5  10   9       13.74      113.31     38.49 o 
  -8  11   9        7.67        4.58     37.73 o 
  -7  11   9      106.39      117.04     34.18 o 
  -6  11   9       94.26       92.52     34.84 o 
  -5  11   9        7.80       19.15     24.40 o 
  -4  11   9       38.84       27.17     27.17 o 
  -3  11   9       12.68       24.53     24.53 o 
  -2  11   9      133.29      147.86     21.22 o 
  -1  11   9       93.60      155.44     24.96 o 
   0  11   9        2.07        9.07     15.74 o 
   1  11   9       50.96        7.21     26.62 o 
   2  11   9       24.13        8.31     28.89 o 
   3  11   9       10.59       17.58     31.26 o 
   4  11   9        0.01       34.14     38.29 o 
  -7  12   9      127.93      183.47     36.24 o 
  -6  12   9      162.28      238.80     33.43 o 
  -5  12   9        2.53       19.47     29.69 o 
  -4  12   9      282.01      246.21     33.91 o 
  -3  12   9      111.47       80.51     27.98 o 
  -2  12   9       43.90       80.32     27.25 o 
  -1  12   9       10.93        7.31     24.72 o 
   0  12   9       92.52       67.22     22.15 o 
   1  12   9        0.98        9.40     28.39 o 
   2  12   9        3.13       55.90     31.72 o 
   3  12   9       58.06       61.14     37.95 o 
   4  12   9        9.56        5.16     39.18 o 
  -7  13   9       30.53       93.04     35.12 o 
  -6  13   9        4.59       15.19     36.89 o 
  -5  13   9        2.17        5.99     29.17 o 
  -4  13   9       74.07       31.08     31.08 o 
  -3  13   9        0.21       52.45     29.37 o 
  -2  13   9       63.31       39.10     32.24 o 
  -1  13   9       12.04       27.99     27.99 o 
   0  13   9      150.83      157.44     22.99 o 
   1  13   9       26.46       17.29     31.08 o 
   2  13   9       42.08       16.44     30.60 o 
   3  13   9       24.01       14.49     38.18 o 
  -6  14   9       70.52       82.61     41.20 o 
  -5  14   9        0.50       19.86     34.71 o 
  -4  14   9       31.37        3.97     36.36 o 
  -3  14   9        0.36       17.08     30.75 o 
  -2  14   9        4.56        0.00     29.02 o 
  -1  14   9        0.02       31.23     31.23 o 
   0  14   9       86.28      117.20     21.99 o 
   1  14   9      189.25      185.14     39.17 o 
   2  14   9       11.94       25.11     36.90 o 
  -5  15   9       31.91       19.85     39.94 o 
  -4  15   9       65.97       79.75     39.33 o 
  -3  15   9       55.99       38.43     37.36 o 
  -2  15   9      156.17      102.42     39.62 o 
  -1  15   9        3.39       24.21     30.01 o 
   0  15   9        2.35        7.03     32.35 o 
   1  15   9       55.15       10.54     38.97 o 
  -4  16   9       15.08        5.14     40.46 o 
  -3  16   9      129.03      103.53     43.35 o 
  -2  16   9        0.83        4.55     38.13 o 
  -1  16   9       44.58      144.02     42.52 o 
   0  16   9      116.47       83.96     30.91 o 
 -10   0  10      109.42      156.38     48.12 o 
  -8   0  10      388.46      375.20     40.89 o 
  -6   0  10       50.11       24.03     24.03 o 
  -4   0  10      147.04       97.75     20.53 o 
  -2   0  10       21.42       26.85     17.90 o 
   0   0  10        5.61        0.54     15.77 o 
   2   0  10      466.56      475.21     23.31 o 
   4   0  10       76.02       58.92     15.52 o 
   6   0  10      388.19      436.68     23.34 o 
 -10   1  10       17.36       14.86     42.23 o 
  -9   1  10       14.49       13.86     39.04 o 
  -8   1  10       14.35       21.36     29.00 o 
  -7   1  10       43.03       23.42     25.62 o 
  -6   1  10      135.04      142.29     25.41 o 
  -5   1  10      481.04      576.90     21.22 o 
  -4   1  10      163.62      200.71     23.91 o 
  -3   1  10      170.94      121.56     19.49 o 
  -2   1  10        0.56       17.15     17.15 o 
  -1   1  10       33.97       12.98     17.89 o 
   0   1  10      123.87       96.97     15.90 o 
   1   1  10      232.95      301.54     26.73 o 
   2   1  10       54.00       31.49     19.88 o 
   3   1  10        9.10       15.50     19.28 o 
   4   1  10        1.53       14.18     17.37 o 
   5   1  10        1.47       10.96     17.60 o 
   6   1  10        7.32       43.35     15.74 o 
 -10   2  10       21.91       41.50     38.21 o 
  -9   2  10      301.37      213.28     38.92 o 
  -8   2  10      111.93       94.20     29.94 o 
  -7   2  10        5.25        4.12     24.39 o 
  -6   2  10        0.37        8.25     22.35 o 
  -5   2  10      252.88      241.25     25.40 o 
  -4   2  10       65.50       17.31     17.31 o 
  -3   2  10      111.65      120.23     23.93 o 
  -2   2  10      178.03      220.76     17.79 o 
  -1   2  10        2.27       60.84     20.40 o 
   0   2  10      450.25      337.22     26.44 o 
   1   2  10       31.81       54.04     19.00 o 
   2   2  10       28.31       37.94     20.06 o 
   3   2  10        4.72        3.32     16.64 o 
   4   2  10        6.13        3.48     20.47 o 
   5   2  10        7.65        1.21     18.98 o 
   6   2  10        9.74       17.02     16.39 o 
 -10   3  10        8.20       17.62     37.10 o 
  -9   3  10      145.73       41.04     35.34 o 
  -8   3  10      282.87      183.36     34.92 o 
  -7   3  10        4.42       23.91     23.91 o 
  -6   3  10       55.80       56.71     24.57 o 
  -5   3  10        5.15        4.35     18.89 o 
  -4   3  10       65.31      129.20     22.56 o 
  -3   3  10      144.22      131.74     22.51 o 
  -2   3  10        0.66        1.12     19.95 o 
  -1   3  10      953.32     1036.44     39.74 o 
   0   3  10       83.94       68.30     14.47 o 
   1   3  10        9.26        7.61     18.51 o 
   2   3  10        7.37       26.06     20.86 o 
   3   3  10       76.35       53.32     24.03 o 
   4   3  10      309.71      222.41     28.13 o 
   5   3  10       53.54        6.30     19.56 o 
   6   3  10       36.30       49.48     18.58 o 
 -10   4  10       17.36       10.94     33.22 o 
  -9   4  10       13.94       45.31     31.25 o 
  -8   4  10      145.48      164.68     34.32 o 
  -7   4  10      267.30      334.35     33.85 o 
  -6   4  10       26.90        7.46     18.74 o 
  -5   4  10      208.14      237.22     28.46 o 
  -4   4  10       26.32       25.79     17.69 o 
  -3   4  10      561.94      654.05     28.24 o 
  -2   4  10       36.46        0.99     21.33 o 
  -1   4  10      126.15       87.89     23.78 o 
   0   4  10        4.51       46.62     13.93 o 
   1   4  10       24.04       70.80     21.16 o 
   2   4  10       20.25       15.35     21.34 o 
   3   4  10      755.42      904.35     37.43 o 
   4   4  10       60.45       51.39     25.02 o 
   5   4  10        0.08       20.33     20.88 o 
   6   4  10       19.02       21.73     20.75 o 
 -10   5  10        0.01       33.55     32.74 o 
  -9   5  10       13.20       62.51     33.34 o 
  -8   5  10       93.96       32.27     29.80 o 
  -7   5  10       65.44        1.47     30.97 o 
  -6   5  10       77.50       18.16     24.87 o 
  -5   5  10        0.19        7.00     20.65 o 
  -4   5  10      219.78      287.69     26.85 o 
  -3   5  10      179.34      190.06     25.88 o 
  -2   5  10      242.41      241.54     31.86 o 
  -1   5  10      143.34      168.12     21.78 o 
   0   5  10      123.47       81.34     17.57 o 
   1   5  10      101.02       53.73     23.85 o 
   2   5  10      100.55      203.79     24.97 o 
   3   5  10       97.01      103.95     29.79 o 
   4   5  10      293.55      419.20     35.10 o 
   5   5  10       63.95        2.94     26.29 o 
  -9   6  10       16.13       38.09     38.09 o 
  -8   6  10       32.35       30.34     32.69 o 
  -7   6  10      387.65      515.64     39.59 o 
  -6   6  10        3.23        0.78     25.01 o 
  -5   6  10       23.40       12.32     23.09 o 
  -4   6  10      613.42      601.61     25.50 o 
  -3   6  10      375.40      462.39     24.93 o 
  -2   6  10      839.35      971.52     34.43 o 
  -1   6  10      243.18      217.95     28.58 o 
   0   6  10      340.74      418.51     23.13 o 
   1   6  10       13.67        7.29     22.21 o 
   2   6  10       55.81       50.01     25.44 o 
   3   6  10      494.08      514.36     37.23 o 
   4   6  10        0.76       61.42     22.73 o 
   5   6  10       43.69       21.08     22.81 o 
  -9   7  10       11.49       38.38     38.38 o 
  -8   7  10       34.21       28.36     27.15 o 
  -7   7  10        0.81       16.54     29.63 o 
  -6   7  10       37.74        0.00     29.09 o 
  -5   7  10        9.28       20.90     22.85 o 
  -4   7  10      562.03      461.07     34.51 o 
  -3   7  10      213.36      257.69     23.55 o 
  -2   7  10       54.98       59.37     23.03 o 
  -1   7  10      484.57      634.32     28.83 o 
   0   7  10      536.18      668.56     40.37 o 
   1   7  10        1.46       11.50     22.32 o 
   2   7  10      162.68      215.51     28.24 o 
   3   7  10        1.22        9.14     26.88 o 
   4   7  10       16.71       53.51     28.40 o 
   5   7  10       30.66       41.09     28.74 o 
  -9   8  10      169.53      200.73     42.40 o 
  -8   8  10       21.88       35.20     35.20 o 
  -7   8  10        0.87       35.17     27.66 o 
  -6   8  10       60.43      111.98     34.94 o 
  -5   8  10      347.16      460.11     36.06 o 
  -4   8  10       98.33       28.21     28.21 o 
  -3   8  10        8.50        8.55     22.41 o 
  -2   8  10       11.29       22.63     22.63 o 
  -1   8  10       33.74       67.77     23.15 o 
   0   8  10       72.34      109.67     18.85 o 
   1   8  10       61.68        6.81     24.77 o 
   2   8  10      121.09      143.02     33.65 o 
   3   8  10       11.22        8.28     25.94 o 
   4   8  10       45.68       22.04     32.03 o 
   5   8  10        6.28       11.85     29.18 o 
  -9   9  10        0.56       39.54     39.54 o 
  -8   9  10       11.14       25.84     39.07 o 
  -7   9  10        5.44       13.23     30.93 o 
  -6   9  10       91.94       73.61     30.30 o 
  -5   9  10      387.69      450.03     39.81 o 
  -4   9  10       72.20       20.81     27.81 o 
  -3   9  10      137.17      180.84     23.93 o 
  -2   9  10        1.40       40.90     21.49 o 
  -1   9  10        0.12        1.38     20.73 o 
   0   9  10       33.82       17.25     19.84 o 
   1   9  10        9.01       62.58     25.95 o 
   2   9  10       47.75       29.27     27.41 o 
   3   9  10      108.28      154.92     34.43 o 
   4   9  10       19.11       54.69     30.01 o 
  -8  10  10      210.66      275.11     44.83 o 
  -7  10  10       36.24       40.80     35.76 o 
  -6  10  10       15.19       19.85     33.49 o 
  -5  10  10       31.34       45.64     32.22 o 
  -4  10  10       10.80       43.57     26.95 o 
  -3  10  10        4.41       36.92     23.12 o 
  -2  10  10        2.49        0.00     23.91 o 
  -1  10  10       34.44       31.96     25.68 o 
   0  10  10      390.18      438.25     25.39 o 
   1  10  10       86.56      112.15     30.44 o 
   2  10  10      104.56        8.92     31.80 o 
   3  10  10       26.95       16.11     30.80 o 
   4  10  10        0.95       33.78     33.78 o 
  -8  11  10       11.39       10.09     38.06 o 
  -7  11  10       18.46        6.55     39.30 o 
  -6  11  10       25.41        3.95     32.02 o 
  -5  11  10       48.47       49.85     34.16 o 
  -4  11  10       89.19      121.38     32.06 o 
  -3  11  10       69.88       31.06     27.91 o 
  -2  11  10        5.65       18.09     24.96 o 
  -1  11  10       49.60       88.78     29.17 o 
   0  11  10       91.65      106.99     20.11 o 
   1  11  10       73.51       23.47     29.02 o 
   2  11  10      189.99      238.40     38.22 o 
   3  11  10      114.33      115.17     37.75 o 
  -7  12  10       31.95       31.38     38.42 o 
  -6  12  10       28.75       38.75     38.32 o 
  -5  12  10        0.18       56.63     32.44 o 
  -4  12  10       82.62       48.57     29.15 o 
  -3  12  10       74.41       73.20     29.13 o 
  -2  12  10       47.85       80.74     30.28 o 
  -1  12  10       25.96        9.77     31.34 o 
   0  12  10       36.50       25.35     23.26 o 
   1  12  10        3.76       23.47     33.13 o 
   2  12  10        0.01       37.16     37.16 o 
   3  12  10        7.72       14.61     40.85 o 
  -6  13  10       14.46       21.28     39.16 o 
  -5  13  10       59.97       23.75     36.49 o 
  -4  13  10        1.68       83.60     31.66 o 
  -3  13  10       31.70        5.59     32.93 o 
  -2  13  10       24.98       65.22     32.02 o 
  -1  13  10       64.59       39.69     27.85 o 
   0  13  10       42.20       24.82     23.67 o 
   1  13  10        0.22        3.89     31.68 o 
   2  13  10       13.86       70.13     31.98 o 
  -5  14  10      137.09       83.56     44.16 o 
  -4  14  10       94.66      165.64     40.98 o 
  -3  14  10       21.68       25.03     32.97 o 
  -2  14  10        0.07       64.16     27.12 o 
  -1  14  10       46.18       27.76     33.90 o 
   0  14  10      130.97      151.43     26.27 o 
   1  14  10        0.21       21.22     34.63 o 
  -4  15  10       20.42       14.80     42.14 o 
  -3  15  10        1.18        9.19     37.88 o 
  -2  15  10       47.27       58.02     37.07 o 
  -1  15  10       94.82      129.36     38.03 o 
   0  15  10       21.86        2.61     50.94 o 
  -9   0  11        0.05       18.10     40.38 o 
  -7   0  11        4.50       19.42     28.74 o 
  -5   0  11      111.97       50.24     24.75 o 
  -3   0  11      664.51      665.50     30.12 o 
  -1   0  11      179.94      226.96     30.29 o 
   1   0  11       50.16       58.18     25.21 o 
   3   0  11       12.78       21.54     21.54 o 
   5   0  11       92.01       43.51     20.23 o 
 -10   1  11       66.12       75.50     46.31 o 
  -9   1  11       61.03       99.72     41.27 o 
  -8   1  11        2.54       18.39     31.54 o 
  -7   1  11       44.07        7.93     28.16 o 
  -6   1  11      320.24      375.95     30.77 o 
  -5   1  11      147.10      161.35     29.35 o 
  -4   1  11       55.93       10.78     22.87 o 
  -3   1  11      725.81      699.89     39.42 o 
  -2   1  11       16.40       16.92     20.39 o 
  -1   1  11        2.70       12.76     23.52 o 
   0   1  11       38.32       52.56     19.70 o 
   1   1  11       41.13       12.86     22.87 o 
   2   1  11        2.42        3.74     19.69 o 
   3   1  11        7.43       42.77     21.45 o 
   4   1  11        0.09        9.95     20.02 o 
   5   1  11       20.04        2.44     19.72 o 
 -10   2  11      187.42       89.65     50.81 o 
  -9   2  11       38.18       29.62     40.21 o 
  -8   2  11       51.94       16.40     36.49 o 
  -7   2  11      175.26      150.57     31.81 o 
  -6   2  11        0.44       49.42     25.85 o 
  -5   2  11      151.31      116.04     25.89 o 
  -4   2  11        0.08       34.04     22.57 o 
  -3   2  11      165.09      227.54     32.98 o 
  -2   2  11        2.43       16.95     22.65 o 
  -1   2  11      552.67      448.61     34.21 o 
   0   2  11      191.23      226.19     24.28 o 
   1   2  11       37.18       57.31     20.19 o 
   2   2  11      118.71       90.67     23.87 o 
   3   2  11        1.16       15.65     20.67 o 
   4   2  11       21.93       31.02     19.35 o 
   5   2  11       18.65       11.37     22.25 o 
 -10   3  11       11.10       92.49     39.35 o 
  -9   3  11      135.71       79.97     41.25 o 
  -8   3  11      216.43      151.73     36.92 o 
  -7   3  11       48.68       12.77     27.90 o 
  -6   3  11      115.11      144.99     33.15 o 
  -5   3  11        3.40       26.31     26.31 o 
  -4   3  11       37.27        2.40     24.03 o 
  -3   3  11      586.59      489.23     35.44 o 
  -2   3  11      380.41      314.65     31.87 o 
  -1   3  11        1.97       42.30     22.90 o 
   0   3  11       69.49       47.34     31.02 o 
   1   3  11       27.58       10.74     24.56 o 
   2   3  11       85.85       36.24     24.22 o 
   3   3  11       12.65       53.10     24.66 o 
   4   3  11        9.55        1.29     23.23 o 
   5   3  11       36.31       56.50     22.83 o 
  -9   4  11       61.51       92.04     33.24 o 
  -8   4  11       98.90       37.40     34.52 o 
  -7   4  11       24.15       51.17     29.55 o 
  -6   4  11       34.39       27.49     27.49 o 
  -5   4  11        0.18        0.20     24.22 o 
  -4   4  11      280.88      281.66     26.50 o 
  -3   4  11      222.50      322.57     25.17 o 
  -2   4  11       57.15       19.85     26.21 o 
  -1   4  11        0.99       24.53     24.72 o 
   0   4  11       13.96        4.74     18.06 o 
   1   4  11      338.81      315.14     32.52 o 
   2   4  11      334.92      291.31     31.04 o 
   3   4  11      100.02       30.14     31.93 o 
   4   4  11        0.16       10.24     24.08 o 
   5   4  11       81.52       43.52     24.95 o 
  -9   5  11        0.02       17.74     35.25 o 
  -8   5  11       17.51       21.31     35.72 o 
  -7   5  11      178.22      235.29     35.26 o 
  -6   5  11        0.17        7.60     27.66 o 
  -5   5  11       46.70        0.00     25.22 o 
  -4   5  11      207.75      212.71     30.17 o 
  -3   5  11      264.67      272.94     37.76 o 
  -2   5  11      355.33      342.15     35.58 o 
  -1   5  11       25.58       37.00     28.84 o 
   0   5  11       42.08       70.08     20.17 o 
   1   5  11      130.10      161.30     27.66 o 
   2   5  11       22.47       26.66     30.03 o 
   3   5  11        5.77       31.16     31.16 o 
   4   5  11       76.59       43.94     28.07 o 
   5   5  11      101.14      104.14     25.63 o 
  -9   6  11        0.95       44.01     33.60 o 
  -8   6  11        8.81        4.05     33.69 o 
  -7   6  11      171.19      262.70     40.01 o 
  -6   6  11        0.44        9.69     29.49 o 
  -5   6  11       10.62       41.06     29.55 o 
  -4   6  11       94.26       13.70     29.28 o 
  -3   6  11       22.98       31.73     25.97 o 
  -2   6  11      736.89      606.26     39.95 o 
  -1   6  11       41.54       25.81     30.89 o 
   0   6  11       24.92       29.03     19.24 o 
   1   6  11       49.10      104.15     30.02 o 
   2   6  11        1.92       17.16     28.11 o 
   3   6  11        1.68       26.12     29.48 o 
   4   6  11        0.05        8.56     30.36 o 
  -9   7  11      202.97      160.74     43.07 o 
  -8   7  11       25.91       36.87     36.87 o 
  -7   7  11        4.33        9.42     35.20 o 
  -6   7  11      112.60       64.44     37.05 o 
  -5   7  11      181.52      114.05     35.23 o 
  -4   7  11      672.25      673.06     44.36 o 
  -3   7  11        5.01        1.30     26.12 o 
  -2   7  11      174.48      111.03     29.19 o 
  -1   7  11      149.35      147.74     32.10 o 
   0   7  11       54.02       90.37     31.35 o 
   1   7  11       87.67      102.98     30.40 o 
   2   7  11      222.22      211.35     37.39 o 
   3   7  11        9.08       36.88     27.30 o 
   4   7  11       12.20        1.77     27.21 o 
  -8   8  11       75.38       11.40     38.89 o 
  -7   8  11       28.89       32.97     32.97 o 
  -6   8  11      680.93      550.76     46.20 o 
  -5   8  11        1.82       31.86     31.86 o 
  -4   8  11       31.19       31.89     33.43 o 
  -3   8  11        0.06       21.85     28.07 o 
  -2   8  11      200.32      226.02     36.08 o 
  -1   8  11       37.37        5.82     28.19 o 
   0   8  11       85.62      142.26     21.56 o 
   1   8  11        0.40        9.83     31.41 o 
   2   8  11       23.97        5.24     29.86 o 
   3   8  11       97.97      127.44     29.78 o 
   4   8  11       56.21       36.53     34.45 o 
  -8   9  11       54.38       43.34     37.83 o 
  -7   9  11       90.26      134.44     37.07 o 
  -6   9  11       21.50        5.67     35.69 o 
  -5   9  11       55.70       31.28     36.34 o 
  -4   9  11        0.01        8.00     29.69 o 
  -3   9  11        4.65       29.60     29.60 o 
  -2   9  11       25.59       82.27     27.35 o 
  -1   9  11      126.18      148.64     32.87 o 
   0   9  11      154.48      157.10     23.24 o 
   1   9  11      100.27      113.15     37.59 o 
   2   9  11       30.11       13.24     29.91 o 
   3   9  11        1.49       18.71     31.52 o 
  -8  10  11        0.53       25.72     43.41 o 
  -7  10  11       41.40        2.25     37.64 o 
  -6  10  11       22.11       20.47     37.05 o 
  -5  10  11       89.35      139.92     35.75 o 
  -4  10  11       81.86       88.40     33.33 o 
  -3  10  11        0.32        4.86     27.61 o 
  -2  10  11        6.79        6.51     27.75 o 
  -1  10  11        0.20       30.34     30.34 o 
   0  10  11        0.07        0.07     20.84 o 
   1  10  11      204.88      157.18     38.74 o 
   2  10  11       41.90       98.69     28.93 o 
   3  10  11       14.82       36.21     33.22 o 
  -7  11  11       80.86       44.15     46.94 o 
  -6  11  11        3.89       37.49     33.28 o 
  -5  11  11       10.67       30.17     36.12 o 
  -4  11  11       15.43       28.06     29.49 o 
  -3  11  11      133.06       35.60     37.59 o 
  -2  11  11        2.20       10.54     29.28 o 
  -1  11  11       62.80        8.73     32.57 o 
   0  11  11       26.41       13.68     30.08 o 
   1  11  11       23.52        2.01     31.78 o 
   2  11  11        2.45       35.92     35.92 o 
   3  11  11        3.60       39.36     39.36 o 
  -6  12  11      133.61      134.02     39.93 o 
  -5  12  11       87.15       19.76     38.85 o 
  -4  12  11       55.27        2.10     31.67 o 
  -3  12  11        7.05       96.71     34.54 o 
  -2  12  11       78.21      105.57     32.40 o 
  -1  12  11        3.84       32.05     29.48 o 
   0  12  11        1.99       83.83     41.91 o 
   1  12  11       75.80       98.20     35.11 o 
   2  12  11        4.12        9.67     35.55 o 
  -6  13  11       50.37       46.94     46.94 o 
  -5  13  11       29.31        0.00     37.11 o 
  -4  13  11       92.51       53.33     38.46 o 
  -3  13  11        0.03       14.79     33.15 o 
  -2  13  11        6.16       14.41     31.50 o 
  -1  13  11        0.04        8.11     32.87 o 
   0  13  11      142.68      129.95     27.74 o 
   1  13  11        6.90       20.15     34.49 o 
  -4  14  11       15.24       26.82     39.08 o 
  -3  14  11       72.69       78.64     39.44 o 
  -2  14  11       25.88       13.41     37.66 o 
  -1  14  11        1.19       28.83     34.04 o 
   0  14  11        0.15       22.45     69.11 o 
  -8   0  12        1.80       34.47     34.47 o 
  -6   0  12       47.59      122.40     36.06 o 
  -4   0  12       56.85       14.88     29.56 o 
  -2   0  12      109.15      118.46     30.83 o 
   0   0  12      354.73      362.35     28.91 o 
   2   0  12       13.34       43.54     26.16 o 
   4   0  12       31.74        4.27     22.45 o 
  -9   1  12       48.41       36.01     43.30 o 
  -8   1  12      151.71      174.90     36.10 o 
  -7   1  12       69.51       12.96     38.44 o 
  -6   1  12        0.04       61.70     28.65 o 
  -5   1  12      314.87      432.10     42.46 o 
  -4   1  12      304.84      198.57     36.09 o 
  -3   1  12       23.36       37.98     32.21 o 
  -2   1  12      674.86      713.85     46.24 o 
  -1   1  12      137.29       58.43     32.16 o 
   0   1  12      366.44      492.43     30.41 o 
   1   1  12        0.88        6.31     26.83 o 
   2   1  12      205.33      157.03     29.96 o 
   3   1  12       33.36       22.02     22.34 o 
   4   1  12       31.47       42.46     21.99 o 
  -9   2  12        5.45       14.10     38.40 o 
  -8   2  12      141.61       97.60     39.13 o 
  -7   2  12       24.78       20.46     35.96 o 
  -6   2  12       28.81        5.05     29.25 o 
  -5   2  12      163.38      128.55     36.61 o 
  -4   2  12      592.62      747.25     36.00 o 
  -3   2  12      112.93       37.32     31.41 o 
  -2   2  12        0.49       25.94     30.48 o 
  -1   2  12       28.99       27.52     31.55 o 
   0   2  12       65.68       67.17     32.15 o 
   1   2  12       12.32       54.24     24.23 o 
   2   2  12       24.61        6.07     26.59 o 
   3   2  12        0.16        4.48     25.94 o 
   4   2  12       20.08       18.94     24.46 o 
  -9   3  12        0.72       40.98     40.98 o 
  -8   3  12       19.10       31.64     38.54 o 
  -7   3  12      256.15      279.76     35.92 o 
  -6   3  12       14.89       12.06     33.21 o 
  -5   3  12      239.06      169.03     36.94 o 
  -4   3  12        0.14       22.89     31.63 o 
  -3   3  12      207.23      161.44     36.95 o 
  -2   3  12      211.65      242.99     41.37 o 
  -1   3  12        9.86        0.00     28.72 o 
   0   3  12       18.97       27.11     21.96 o 
   1   3  12        0.08       26.07     25.46 o 
   2   3  12        8.01       31.82     26.00 o 
   3   3  12      100.59      193.96     29.78 o 
   4   3  12        6.93        3.08     21.52 o 
  -9   4  12        3.54       12.30     39.68 o 
  -8   4  12       27.84       43.25     36.94 o 
  -7   4  12        7.78       19.48     33.04 o 
  -6   4  12        3.11        0.00     29.04 o 
  -5   4  12      116.43       94.88     30.24 o 
  -4   4  12      298.82      346.56     41.05 o 
  -3   4  12      527.63      631.26     44.57 o 
  -2   4  12       32.21       65.48     34.44 o 
  -1   4  12        5.27       94.90     32.94 o 
   0   4  12        0.39       28.22     42.86 o 
   1   4  12        0.57       30.41     30.41 o 
   2   4  12       60.61       36.42     29.93 o 
   3   4  12      394.56      311.91     37.42 o 
   4   4  12       10.49        0.00     25.84 o 
  -9   5  12        1.60        7.55     40.84 o 
  -8   5  12        5.96        6.64     38.93 o 
  -7   5  12      107.50       92.39     39.53 o 
  -6   5  12       51.37       71.29     33.91 o 
  -5   5  12      100.91      148.90     34.68 o 
  -4   5  12        1.76       36.99     30.72 o 
  -3   5  12      204.74      219.76     42.38 o 
  -2   5  12       96.91       44.51     31.65 o 
  -1   5  12       29.64       63.16     36.64 o 
   0   5  12       14.52       53.96     23.93 o 
   1   5  12        1.72       29.12     29.12 o 
   2   5  12       23.39      105.56     30.10 o 
   3   5  12       55.34      132.10     34.44 o 
   4   5  12        2.37       17.20     27.16 o 
  -9   6  12       12.60       31.59     39.78 o 
  -8   6  12       15.78       23.36     39.00 o 
  -7   6  12       37.78       23.03     39.29 o 
  -6   6  12        8.61       35.24     35.24 o 
  -5   6  12       49.21       31.57     32.86 o 
  -4   6  12       99.74      219.67     37.34 o 
  -3   6  12       80.33       69.85     32.11 o 
  -2   6  12      397.04      467.69     35.64 o 
  -1   6  12     1365.25     1596.85     54.60 o 
   0   6  12      243.00      330.10     22.46 o 
   1   6  12       40.04       54.18     29.68 o 
   2   6  12        0.00       36.42     29.76 o 
   3   6  12        6.26       14.92     31.30 o 
   4   6  12        5.08        0.00     29.55 o 
  -8   7  12       72.50       81.01     45.51 o 
  -7   7  12        3.37        2.30     35.84 o 
  -6   7  12       67.90        4.00     39.04 o 
  -5   7  12      120.66       29.31     39.64 o 
  -4   7  12        6.88       32.91     32.91 o 
  -3   7  12       14.99       57.17     31.51 o 
  -2   7  12        2.58       31.33     31.33 o 
  -1   7  12      124.08       99.20     38.70 o 
   0   7  12        1.66       13.52     26.70 o 
   1   7  12       31.70       92.73     34.91 o 
   2   7  12       10.93       23.19     35.69 o 
   3   7  12       20.33        0.00     31.19 o 
  -8   8  12        2.52       20.67     41.09 o 
  -7   8  12       72.86      127.21     40.22 o 
  -6   8  12        0.15       41.89     36.70 o 
  -5   8  12      163.97       61.68     40.98 o 
  -4   8  12       20.35       69.09     37.83 o 
  -3   8  12        3.19       30.78     30.78 o 
  -2   8  12       24.01       32.95     32.95 o 
  -1   8  12       74.29      113.12     42.28 o 
   0   8  12       28.91        2.53     25.90 o 
   1   8  12       25.38        5.96     36.24 o 
   2   8  12      130.19       59.93     37.46 o 
   3   8  12        6.88        2.22     32.90 o 
  -8   9  12        1.54       84.49     45.47 o 
  -7   9  12       72.27       68.42     40.76 o 
  -6   9  12      105.14      110.63     38.49 o 
  -5   9  12        7.93       46.85     38.46 o 
  -4   9  12       10.04        5.80     32.01 o 
  -3   9  12        0.17       27.62     33.30 o 
  -2   9  12       18.10        3.55     29.06 o 
  -1   9  12       28.69       16.81     35.08 o 
   0   9  12       98.09       28.49     35.45 o 
   1   9  12       49.76       48.29     37.90 o 
   2   9  12        5.89        0.00     35.07 o 
   3   9  12       44.84      128.59     37.56 o 
  -7  10  12        6.99        5.12     42.64 o 
  -6  10  12       26.55       21.25     39.24 o 
  -5  10  12        0.47       30.36     36.87 o 
  -4  10  12      152.82       69.07     38.35 o 
  -3  10  12      102.04       37.07     35.58 o 
  -2  10  12        0.04       25.06     31.78 o 
  -1  10  12      412.47      520.78     44.00 o 
   0  10  12        4.89       10.74     28.71 o 
   1  10  12       28.39       13.14     32.88 o 
   2  10  12       22.10        4.68     35.64 o 
  -6  11  12       31.24       20.08     45.42 o 
  -5  11  12       31.12      126.98     36.74 o 
  -4  11  12        1.98       28.18     35.95 o 
  -3  11  12       16.80       39.57     35.03 o 
  -2  11  12       36.85       35.96     35.96 o 
  -1  11  12       85.16       20.78     36.89 o 
   0  11  12        0.59        1.14     23.38 o 
   1  11  12        7.59       20.93     36.12 o 
  -6  12  12        6.01       21.62     43.70 o 
  -5  12  12       62.98        2.35     37.67 o 
  -4  12  12      159.10      141.85     46.07 o 
  -3  12  12       34.62        6.61     32.41 o 
  -2  12  12       11.16       30.48     34.59 o 
  -1  12  12       40.15       10.94     39.24 o 
   0  12  12       23.89        1.60     44.35 o 
   1  12  12        7.05       17.07     34.39 o 
  -4  13  12       33.68       25.17     45.23 o 
  -3  13  12        0.53       31.17     37.26 o 
  -2  13  12        2.26       25.81     38.61 o 
  -1  13  12       25.69       32.91     37.04 o 
  -9   0  13       98.44       89.32     47.96 o 
  -7   0  13       57.73       17.30     36.73 o 
  -5   0  13      430.15      514.58     53.68 o 
  -3   0  13      105.61       20.45     37.78 o 
  -1   0  13       29.88       34.55     34.55 o 
   1   0  13       35.90       28.77     35.53 o 
   3   0  13        0.31       11.97     27.64 o 
  -9   1  13      101.87       58.70     44.70 o 
  -8   1  13        7.00       21.52     42.52 o 
  -7   1  13       73.23       81.86     34.67 o 
  -6   1  13       46.15       20.00     34.43 o 
  -5   1  13       42.35        7.66     38.52 o 
  -4   1  13       85.32       48.04     36.08 o 
  -3   1  13      182.71      200.44     44.54 o 
  -2   1  13       67.14      115.53     35.87 o 
  -1   1  13        1.75       10.28     33.69 o 
   0   1  13        0.12       17.61     24.85 o 
   1   1  13       37.97       53.81     31.37 o 
   2   1  13       13.57       23.48     29.61 o 
   3   1  13        0.09       13.74     24.97 o 
  -9   2  13       44.38       15.89     46.64 o 
  -8   2  13      131.23       38.15     44.43 o 
  -7   2  13       38.02       49.89     36.41 o 
  -6   2  13      118.64      167.04     37.80 o 
  -5   2  13       12.50       19.06     37.19 o 
  -4   2  13       53.10       74.20     37.46 o 
  -3   2  13      115.63      117.33     38.86 o 
  -2   2  13        0.61       27.00     38.29 o 
  -1   2  13       39.53       35.59     35.59 o 
   0   2  13        2.86       32.28     35.00 o 
   1   2  13      105.02      133.96     35.68 o 
   2   2  13       42.31       12.89     33.46 o 
   3   2  13       53.02       17.41     26.53 o 
  -9   3  13       45.19       35.12     40.85 o 
  -8   3  13       13.68        2.43     39.65 o 
  -7   3  13        0.99       70.82     35.29 o 
  -6   3  13       29.85       16.45     35.25 o 
  -5   3  13        8.45       56.27     35.25 o 
  -4   3  13       16.47       39.58     39.58 o 
  -3   3  13        0.07       24.47     37.29 o 
  -2   3  13      226.82      389.16     43.32 o 
  -1   3  13       24.88       34.91     37.17 o 
   0   3  13       61.75       82.27     26.35 o 
   1   3  13        0.11        3.97     29.36 o 
   2   3  13        1.68       24.38     30.81 o 
   3   3  13       49.82       37.60     30.52 o 
  -9   4  13        0.25       46.44     46.44 o 
  -8   4  13        9.13       42.70     42.70 o 
  -7   4  13       25.78       38.88     39.60 o 
  -6   4  13        6.65        6.41     34.87 o 
  -5   4  13      119.83      169.34     35.23 o 
  -4   4  13        7.89       11.49     35.17 o 
  -3   4  13      607.00      829.02     45.20 o 
  -2   4  13      408.23      457.85     49.93 o 
  -1   4  13        0.01       32.97     37.94 o 
   0   4  13        0.75       25.51     25.51 o 
   1   4  13       85.28       36.62     35.28 o 
   2   4  13       50.00       31.83     31.83 o 
   3   4  13        1.34       31.06     31.06 o 
  -8   5  13       18.11       25.87     40.20 o 
  -7   5  13        0.93       37.00     37.00 o 
  -6   5  13       31.18        2.17     36.70 o 
  -5   5  13       13.30        6.14     35.91 o 
  -4   5  13      166.89      143.69     38.98 o 
  -3   5  13       71.14      116.88     37.71 o 
  -2   5  13        8.18       81.51     37.52 o 
  -1   5  13      506.40      741.95     55.55 o 
   0   5  13       37.06       53.19     33.12 o 
   1   5  13       24.65       50.66     35.05 o 
   2   5  13        3.03       50.72     30.36 o 
   3   5  13       75.03       19.67     33.08 o 
  -8   6  13        6.16       47.37     47.37 o 
  -7   6  13        2.22       36.84     39.82 o 
  -6   6  13       55.31       22.57     38.57 o 
  -5   6  13       11.10       63.51     40.43 o 
  -4   6  13       11.42       12.23     38.56 o 
  -3   6  13       15.53       75.83     34.75 o 
  -2   6  13        4.16       24.17     41.70 o 
  -1   6  13      138.43       67.40     40.59 o 
   0   6  13       36.40       30.93     40.31 o 
   1   6  13       74.94      144.36     36.66 o 
   2   6  13       93.63       91.66     37.25 o 
   3   6  13      142.22       98.48     35.76 o 
  -8   7  13        0.42       46.70     46.70 o 
  -7   7  13       55.40       43.72     43.72 o 
  -6   7  13        7.97       39.98     36.81 o 
  -5   7  13      107.00       15.33     44.06 o 
  -4   7  13        7.49       25.22     36.29 o 
  -3   7  13       10.79        6.09     35.81 o 
  -2   7  13       93.19       68.44     31.98 o 
  -1   7  13        0.01       15.04     35.33 o 
   0   7  13        0.02       23.60     75.15 o 
   1   7  13        4.92       44.15     44.15 o 
   2   7  13      187.00      157.71     42.66 o 
  -7   8  13       14.97       67.21     43.10 o 
  -6   8  13      202.43      181.91     50.12 o 
  -5   8  13      137.59       70.94     43.43 o 
  -4   8  13       63.00        4.49     38.06 o 
  -3   8  13        1.10       12.85     31.33 o 
  -2   8  13       30.45       12.85     36.00 o 
  -1   8  13        2.38       13.24     38.28 o 
   0   8  13       85.66      143.63     61.82 o 
   1   8  13        2.10       23.82     39.84 o 
   2   8  13      125.58       55.12     43.11 o 
  -7   9  13       19.53       31.02     44.30 o 
  -6   9  13        5.47       20.61     42.46 o 
  -5   9  13       27.44       52.84     44.31 o 
  -4   9  13       53.36       22.80     37.78 o 
  -3   9  13       10.64        2.12     36.04 o 
  -2   9  13        1.96        0.00     36.35 o 
  -1   9  13        1.47       15.95     35.18 o 
   0   9  13       27.28       51.30     28.68 o 
   1   9  13       60.57       70.98     45.15 o 
  -6  10  13      163.07      130.54     47.17 o 
  -5  10  13      109.17       98.52     41.38 o 
  -4  10  13       13.60       26.35     38.81 o 
  -3  10  13       35.17       46.53     36.19 o 
  -2  10  13        0.97       32.37     34.47 o 
  -1  10  13        0.09        9.34     40.17 o 
   0  10  13        0.08       22.54     32.10 o 
   1  10  13        1.77       42.86     42.86 o 
  -5  11  13        6.01       13.49     43.23 o 
  -4  11  13       32.62       98.60     41.18 o 
  -3  11  13        0.61       14.68     37.89 o 
  -2  11  13        1.78       38.57     38.57 o 
  -1  11  13      196.79      123.00     49.48 o 
   0  11  13       11.73       23.82     41.07 o 
  -4  12  13        5.68       42.55     42.55 o 
  -3  12  13       15.01       43.12     43.12 o 
  -2  12  13        4.61       73.96     41.45 o 
  -1  12  13       68.46       43.80     40.28 o 
  -8   0  14       41.74      100.98     40.82 o 
  -6   0  14       72.28       23.60     44.13 o 
  -4   0  14        0.60        4.47     42.10 o 
  -2   0  14        0.57       33.80     38.88 o 
   0   0  14       28.00       68.21     31.88 o 
   2   0  14        0.01       30.28     34.87 o 
  -8   1  14        0.02        2.61     42.29 o 
  -7   1  14        3.10       35.34     42.03 o 
  -6   1  14       73.52       92.52     40.10 o 
  -5   1  14       38.69       43.70     43.70 o 
  -4   1  14      162.09      126.99     43.38 o 
  -3   1  14        2.95       82.91     40.25 o 
  -2   1  14       42.95       14.56     37.78 o 
  -1   1  14        0.01       53.83     42.48 o 
   0   1  14       15.65       27.72     29.87 o 
   1   1  14        1.67       46.57     33.37 o 
   2   1  14        6.95        6.41     31.64 o 
  -8   2  14        0.63       16.53     47.24 o 
  -7   2  14       39.16       94.48     40.49 o 
  -6   2  14       39.34       19.13     41.62 o 
  -5   2  14        0.01        9.34     40.74 o 
  -4   2  14      148.71      308.53     48.66 o 
  -3   2  14       45.89       69.45     44.68 o 
  -2   2  14        8.04        2.51     39.17 o 
  -1   2  14        9.30       15.26     38.58 o 
   0   2  14        8.11       29.41     30.00 o 
   1   2  14        3.36       37.57     37.57 o 
   2   2  14        0.00       25.88     34.36 o 
  -8   3  14       32.50       70.35     46.99 o 
  -7   3  14       18.60       42.77     42.77 o 
  -6   3  14       33.29        4.96     39.62 o 
  -5   3  14       53.25      108.25     39.38 o 
  -4   3  14       55.46      120.31     42.39 o 
  -3   3  14      107.02      107.54     43.18 o 
  -2   3  14       23.37       19.30     42.99 o 
  -1   3  14        6.68       17.93     45.53 o 
   0   3  14        4.10       30.68     30.68 o 
   1   3  14       40.15       16.74     39.07 o 
   2   3  14        3.26        4.39     34.70 o 
  -8   4  14       81.11       14.57     52.90 o 
  -7   4  14        0.11       21.56     43.37 o 
  -6   4  14        0.12       32.66     35.02 o 
  -5   4  14       41.23       69.78     40.93 o 
  -4   4  14        3.82       75.34     37.67 o 
  -3   4  14      170.50      113.48     43.79 o 
  -2   4  14        1.34       19.38     45.60 o 
  -1   4  14       40.31       33.43     46.63 o 
   0   4  14        0.12        6.88     29.75 o 
   1   4  14        1.48       14.72     40.48 o 
   2   4  14        1.72        4.47     34.64 o 
  -8   5  14        8.77       50.61     50.61 o 
  -7   5  14       36.04       22.16     46.73 o 
  -6   5  14        5.24       44.73     44.73 o 
  -5   5  14       47.61       41.67     41.67 o 
  -4   5  14       46.49       67.45     37.15 o 
  -3   5  14        0.68       52.87     38.52 o 
  -2   5  14       22.10       12.44     45.14 o 
  -1   5  14        0.00       15.51     42.36 o 
   0   5  14       37.56      113.34     32.24 o 
   1   5  14       15.86       33.06     42.76 o 
   2   5  14       17.78       16.51     38.67 o 
  -7   6  14       44.92       37.57     43.59 o 
  -6   6  14       11.66       18.83     40.07 o 
  -5   6  14        0.82       30.48     39.50 o 
  -4   6  14       29.89       34.51     45.84 o 
  -3   6  14       39.37       26.94     43.58 o 
  -2   6  14       18.78       70.06     39.04 o 
  -1   6  14       32.23        7.91     40.67 o 
   0   6  14       81.76       54.78     34.71 o 
   1   6  14        2.93       31.52     44.14 o 
  -7   7  14        3.32       21.13     45.32 o 
  -6   7  14       34.32       94.71     46.68 o 
  -5   7  14        3.70       18.38     44.20 o 
  -4   7  14       15.56       68.71     41.58 o 
  -3   7  14        3.92       60.41     41.23 o 
  -2   7  14        9.02       25.40     37.31 o 
  -1   7  14       14.80       39.81     44.65 o 
   0   7  14      253.99      255.06     38.98 o 
   1   7  14       33.51       11.01     45.31 o 
  -6   8  14        9.81       34.77     52.58 o 
  -5   8  14      119.49      144.70     45.73 o 
  -4   8  14        3.39       10.52     41.58 o 
  -3   8  14        0.02       31.10     35.80 o 
  -2   8  14        2.43       13.10     39.82 o 
  -1   8  14       11.06       59.43     42.18 o 
   0   8  14        7.09        5.43     42.57 o 
   1   8  14       51.38       25.77     49.99 o 
  -6   9  14       18.01       12.16     48.09 o 
  -5   9  14       36.48       45.43     44.90 o 
  -4   9  14      112.98       40.84     47.69 o 
  -3   9  14       13.77       32.02     42.43 o 
  -2   9  14       14.13       18.71     41.58 o 
  -1   9  14        6.52       38.52     44.03 o 
   0   9  14       63.47       39.28     43.42 o 
  -5  10  14        2.50       29.77     45.21 o 
  -4  10  14        5.40       19.81     43.32 o 
  -3  10  14        6.69       74.61     37.95 o 
  -2  10  14        1.07       44.18     42.11 o 
  -1  10  14       91.36       36.85     47.22 o 
  -7   0  15       16.31       58.65     42.10 o 
  -5   0  15        4.43       74.57     47.61 o 
  -3   0  15       27.65       51.41     49.30 o 
  -1   0  15       28.75       64.10     51.55 o 
   1   0  15       47.77        5.58     50.93 o 
  -7   1  15       33.38        0.00     50.19 o 
  -6   1  15        0.25       28.37     42.56 o 
  -5   1  15       62.31       66.45     47.46 o 
  -4   1  15        3.06       47.09     42.39 o 
  -3   1  15        0.45       28.54     48.57 o 
  -2   1  15       33.20       47.90     48.54 o 
  -1   1  15        5.89       12.78     54.05 o 
   0   1  15        8.04       23.86     49.11 o 
   1   1  15       14.58       39.30     46.41 o 
  -7   2  15        3.98       21.06     49.81 o 
  -6   2  15        5.03       57.44     46.87 o 
  -5   2  15        6.46       47.69     49.13 o 
  -4   2  15       10.92        5.60     45.67 o 
  -3   2  15       18.00       42.98     46.32 o 
  -2   2  15       18.90       38.82     48.53 o 
  -1   2  15        3.73       35.02     52.23 o 
   0   2  15       51.48       56.82     37.51 o 
   1   2  15        1.76        2.91     39.07 o 
  -7   3  15        1.69       46.98     46.98 o 
  -6   3  15        1.06       17.60     49.05 o 
  -5   3  15        0.62       39.82     49.11 o 
  -4   3  15       54.67       79.32     42.47 o 
  -3   3  15        5.23       46.15     45.54 o 
  -2   3  15       66.00      107.77     49.37 o 
  -1   3  15       19.75        3.19     49.05 o 
   0   3  15        4.20        6.46     36.89 o 
   1   3  15        2.23       77.59     40.12 o 
  -7   4  15        0.21       44.17     52.37 o 
  -6   4  15        0.69       57.14     44.32 o 
  -5   4  15        2.51       11.68     43.25 o 
  -4   4  15       63.20       48.67     48.67 o 
  -3   4  15       16.37       69.93     46.22 o 
  -2   4  15       20.00       18.14     51.68 o 
  -1   4  15       15.69       49.04     49.04 o 
   0   4  15       40.95       71.95     37.56 o 
   1   4  15        3.00       41.36     38.41 o 
  -7   5  15       28.13       22.87     54.35 o 
  -6   5  15        1.57       80.41     40.93 o 
  -5   5  15       34.63       14.98     47.86 o 
  -4   5  15       10.16       96.70     40.96 o 
  -3   5  15       37.88       50.41     50.41 o 
  -2   5  15        1.88        6.09     47.75 o 
  -1   5  15        0.13       41.46     52.68 o 
   0   5  15       25.16       56.72     38.95 o 
  -6   6  15        9.64       22.30     49.34 o 
  -5   6  15        5.63        2.94     45.98 o 
  -4   6  15        2.34       35.90     50.31 o 
  -3   6  15        0.12       18.07     45.91 o 
  -2   6  15        5.03       33.67     49.89 o 
  -1   6  15        5.52       45.10     48.78 o 
   0   6  15       39.79       57.55     50.94 o 
  -6   7  15       19.87       19.77     55.43 o 
  -5   7  15        6.28       66.20     47.88 o 
  -4   7  15       25.00       15.27     54.89 o 
  -3   7  15        0.76        2.93     47.89 o 
  -2   7  15        0.23       21.96     48.36 o 
  -1   7  15        7.62       54.31     54.31 o 
  -5   8  15        8.18      126.72     45.90 o 
  -4   8  15      150.82      151.25     52.96 o 
  -3   8  15        2.60        3.21     47.23 o 
  -2   8  15        9.62       47.46     44.81 o 
  -6   0  16        0.30       40.01     54.29 o 
  -4   0  16       46.28      144.70     53.69 o 
  -2   0  16       46.28        3.54     57.79 o 
  -6   1  16       41.26       54.02     54.33 o 
  -5   1  16       28.62       43.37     54.84 o 
  -4   1  16       11.06       13.44     59.36 o 
  -3   1  16        6.79       10.52     54.99 o 
  -2   1  16        3.88       61.40     61.40 o 
  -1   1  16        2.79       43.23     56.41 o 
  -6   2  16        0.57       85.37     47.56 o 
  -5   2  16        3.83       13.46     52.58 o 
  -4   2  16        3.05       54.52     55.83 o 
  -3   2  16      115.34      119.18     54.17 o 
  -2   2  16       37.66       62.40     62.40 o 
  -1   2  16        5.74       54.43     60.22 o 
  -6   3  16        7.58       66.18     48.36 o 
  -5   3  16        0.06       58.04     58.04 o 
  -4   3  16        0.00       20.72     49.32 o 
  -3   3  16        3.12       63.40     55.99 o 
  -2   3  16      101.44       81.01     58.07 o 
  -1   3  16        2.26       35.14     58.44 o 
  -5   4  16        2.16       27.87     55.74 o 
  -4   4  16        0.07       66.38     47.65 o 
  -3   4  16        8.83       10.74     53.34 o 
  -2   4  16       14.18       22.04     62.64 o 
  -1   4  16        0.19       11.68     55.89 o 
  -5   5  16       18.82        7.15     48.49 o 
  -4   5  16       27.03        7.21     56.77 o 
  -3   5  16        6.41       42.97     52.96 o 
  -2   5  16       35.39       25.86     53.74 o 
  -4   6  16       15.71       14.39     55.60 o 
  -3   6  16        6.72       18.16     51.84 o 
                                                 
